# Supplementary material for: Nano-selenium enhances melon resistance to Podosphaera xanthii by enhancing the antioxidant capacity and promoting alterations in the polyamine, phenylpropanoid and hormone signaling pathways
Source: J Nanobiotechnology. 2023 Oct 16;21:377. doi: 10.1186/s12951-023-02148-y (PMC10577987; doi:10.1186/s12951-023-02148-y)
Supplement: Supplementary file 2 — Additional file 2: Table S1. UPLC-MS/MS conditions for the detection of JA, SA, IAA and polyamine. Table S2. Primers used for quantitative real time PCR of selected genes involved in secondary metabolism. Table S3. Effects of Nano-Se on stem weights of melon cultivars of with different resistances to powdery mildew. Table S4. Anatomical structural characteristics of melon leaves inoculated with P. xanthii (1 and 10 dpi) with or without Nano-Se pretreatment. Table S5. Statistics of the RNA-Seq data generated by the Illumina HiSeq Platform in the study. Table S6. Functional annotations on the genes against public database. Table S7. KEGG enrichment analysis of DEGs in the 0 S ck vs. 0 S Nano-Se. Table S8. KEGG enrichment analysis of DEGs in the 0 R ck vs. 0 R Nano-Se. Table S9. KEGG enrichment analysis of DEGs in the 0 S ck vs. 10 S ck. Table S10. KEGG enrichment analysis of DEGs in the 0 R ck vs. 10 R ck. Table S11. KEGG enrichment analysis of DEGs in the 10 S ck vs. 10 S Nano-Se. Table S12. KEGG enrichment analysis of DEGs in the 10 R ck vs. 10 R Nano-Se. Table S13. FPKM values of candidate DEGs involved in the secondary metabolism biosynthetic pathway during P. xanthii powdery mildew infection. [file 12951_2023_2148_MOESM2_ESM.xlsx]

## Sheet: Table S1
Table S1. UPLC-MS/MS conditions for the detection of JA, SA, IAA and polyamine.
Name	Formula	Parent Ion	Daughter Ion	Cone(V)	Collision(V)
JA	C12H18O3	209	59.2	29	14
			165	29	15
SA	C7H6O3	137.1	93.1	20	15
			65	20	29
IAA	C10H9NO2	171.2	127.2	27	13
			99	27	16
PUT	C4H12N2	89.2	72.4	45	18
			55	45	7
SPM	C10H26N4	203.2	84.3	69	18
			112.3	69	30
SPD	C7H19N3	146.2	129.1	46	6
			112.4	46	12
GABA	C₄H₉NO₂	104	87	33	13
			69	33	46

## Sheet: Table S2
Table S2. Primers used for quantitative real time PCR of selected genes involved in secondary metabolism.
Genes	Forward primer sequence (5' to 3')	Reverse primer sequence (5' to 3')	Serial number
Actin	CCCTGGTATTGCAGACAGGA	ACATCTGCTGGAAGGTGCTT	XM_008442791.2
SOD	ACGGGTAATGTTTCTGGTCTCA	TGTTGTTTTCCAGCAGGGTT	XM_008452515.2
CAT	GCCATTCTATCGTCGTATCCA	ATCACAGTCACGCCACTCAGG	XM_008466617.2
APX	AAGCAACAGTTCCCCGTCCT	TCAGAGCCCTTGGTAGCATCAG	NM_001297449.1
POD	GGCTTTGTTCTCTTGTCTGTGG	AGTACGTGAGGAATGATCGTGGT	XM_051080054.1
GLU	CGTCCTTCAGCGATCTTGGT	ACGCCATTGCTGGTTGAGAT	NM_001328463.1
CHT1	TGCCGTACTTGGAGCTCTTC	TCGGTAACAGCTTCGCACTT	NM_001328464.1
CHT2	ATTCGACGGCGTGGACATTA	GAGACGAACACTGTGGAGCA	NM_001328440.1
PAO	ACGTTGGAGTGGGGCTTGA	ATGGCTTGTGGCCTTGTGA	XM_008453623.2
SPD	GCTTGGACCATTGTTCCTGCT	GGGATTGATTGGATTTTTGAAGTC	XM_008454883.3
SPM	GTTGGCGATGCTGTTGAGTTC	TGCTTGGGCTGTCATTCGA	XM_051086969.1
SAMDC	CATCAAAACTTGCGGCACTAC	ATAGCCATCAAGGACAGCAACT	NM_001328465.1
ADC	TGTAGATTATCAGAACCTTTCGGCT	TTCCATTCCCAAACACCCATC	XM_008462801.3
ODC	CGTCGTTGGCGTGTCATTT	AAGTCGGACTGCCGTTTCG	XM_008447089.2
CPA	AGGGAGGATTTTATTCAACGAGC	TTCTCCTGGTAGCCTGGTCC	XM_051079922.1
LOX1	CCATCAACTTATCAGCCATT	GTTCGTTCAAGAAGACCAT	XM_051084704.1
LOX2	TAGCACCGAAGGAATCAC	AGACAGCACAATAACAGAGT	XM_008456208.3
LOX8	GGTAACTGGTCGTGGAAT	AAGGCAGAGGAATAACAGAA	LN713264.1
LOX9	CAGATCCATCTTGTGAAC	AGTTGGTAGAGTCATTCC	XM_008451331.3
LOX10	TGACAGGACAAGGAGTTC	CGGTATTGGCAAGAATGTTA	LN713259.1
PAL	ACTCTTCCTTACCTAATACTAAG	TTCACCTCATCAAGATGGCTTCC	LN713262.1
C4H	AACCACCGTAACCTCACAGATC	TTCCTCCAGTGTTCACCATAGA	XM_008458031.3
4CL	GCAGAAATCGCAAAGCAAGC	CATAAACAACCATCGTGAGGAGAAT	XM_051083764.1
CHS	TCCTCAAGCTCCTCGGTCTC	CTCCTCTGTTGTTCTCCGCTAAA	XM_008451762.3
FLS	CCACAAGTCTGGGAAGATGTC	TCATAAGTCAACCTCAGCCG	XM_008450594.3
LDOX	CTTTCTCAGCGTCTCTTAGCC	CAGTAACCCAATCACCTTGC	XM_051087074.1
CAD	GAGACGCAAGAAGTATTG	ACTCAGGCATCTTACTAC	XM_008457948.3
CCR	TTATTTGGCGTGACGGTCTC	TACATCTCAGCCGCTCCTTTC	XM_051091715.1

## Sheet: Table S3
Table S3. Effects of Nano-Se on stem weights of melon cultivars of with different resistances to powdery mildew.
Cultivars	Treatments	Days post inoculation (day)	Fresh weight of stem (g)	Dry weight of stem (g)
JSG	ck	0	10.8 ± 0.5 d	1.0 ± 0.0 b
	Nano-Se		17.6 ± 0.1 ab	1.7 ± 0.1 a
ZZX	ck	0	11.4 ± 0.8 d	1.1 ± 0.2 b
	Nano-Se		20.0 ± 1.5 a	1.8 ± 0.1 a
HMC	ck	0	14.4 ± 1.8 c	1.0 ± 0.2 b
	Nano-Se		16.1 ± 1.4 bc	1.6 ± 0.2 a
JX	ck	0	15.5 ± 2.4 bc	1.6 ± 0.2 a
	Nano-Se		19.1 ± 1.6 a	1.8 ± 0.0 a
JSG, ZZX, HMC and JX represent the four melon cultivars with different resistances to powdery mildew, which are Jia shi melon, Zao zui xian, Huang meng cui and Jun xiu, respectively. CK, Nano-Se represented the control leaves and those sprayed with 5.0 mg·L-1 Nano-Se, respectively. Different letters indicate a significant difference (p < 0.05) between the treatments. The error bars represent stan…

## Sheet: Table S4 
Table S4. Anatomical structural characteristics of melon leaves inoculated with P. xanthii (1 and 10 dpi) with or without Nano-Se pretreatment.
Cultivars	Treatments	Days post inoculation (day)	Thickness					Pt/St	Tissue tightness
			Leaf (µm)	Ade (µm)	Abe (µm)	Pt (µm)	St (µm)
JSG	ck	1	151.4 ± 3.4 d	21.6 ± 0.8 ab	16.6 ± 0.6 a	48.2 ± 4.1 d	70.6 ± 2.9 c	0.7 ± 0.0 cd	0.32 ± 0.03 cd
	Nano-Se		168.0 ± 5.4 b	22.6 ± 3.0 a	15.6 ± 0.7 ab	50.4 ± 4.0 d	76.8 ± 2.5 b	0.7 ± 0.1 cd	0.30 ± 0.02 d
	ck	10	214.6 ± 1.8 e	19.0 ± 1.4 d	17.7 ± 0.8 c	53.1 ± 5.2 cde	124.5 ± 6.1 c	0.43 ± 0.02 cd	0.25 ± 0.03 cde
	Nano-Se		241.0 ± 3.0 d	26.8 ± 1.6 c	16.4 ± 2.0 cd	51.6 ± 1.8 de	141.5 ± 0.6 b	0.36 ± 0.01 d	0.21 ± 0.01 e
ZZX	ck	1	135.5 ± 2.6 e	18.8 ± 1.4 bc	10.7 ± 1.3 d	40.0 ± 3.0 e	69.9 ± 2.3 c	0.6 ± 0.1 d	0.30 ± 0.03 d
	Nano-Se		151.3 ± 4.8 d	16.2 ± 0.5 c	12.7 ± 0.6 c	46.9 ± 2.8 d	80.2 ± 3.3 ab	0.6 ± 0.1 d	0.31 ± 0.02 cd
	ck	10	266.2 ± 1.8 b	27.1 ± 1.5 c	23.1 ± 2.1 ab	62.6 ± 1.4 b	151.6 ± 3.0 a	0.41 ± 0.02 cd	0.24 ± 0.01 de
	Nano-Se		160.6 ± 5.1 g	17.0 ± 1.0 d	14.6 ± 0.3 d	57.1 ± 3.7 bcd	85.4 ± 2.1 d	0.67 ± 0.06 a	0.36 ± 0.03 a
HMC	ck	1	138.4 ± 4.0 e	16.2 ± 1.4 c	13.9 ± 1.3 bc	65.0 ± 3.0 c	49.8 ± 1.9 e	1.3 ± 0.1 b	0.47 ± 0.02 b
	Nano-Se		185.7 ± 6.2 a	21.6 ± 1.9 ab	13.2 ± 2.1 c	64.4 ± 1.6 c	84.4 ± 2.2 a	0.8 ± 0.0 c	0.35 ± 0.02 c
	ck	10	252.6 ± 7.5 c	36.7 ± 3.1 a	16.0 ± 1.3 cd	59.3 ± 1.1 bc	139.1 ± 2.1 b	0.43 ± 0.03 cd	0.23 ± 0.01 de
	Nano-Se		296.1 ± 6.7 a	30.8 ± 1.5 b	24.4 ± 1.3 a	81.0 ± 7.8 a	141.3 ± 6.2 b	0.57 ± 0.06 b	0.27 ± 0.03 c
JX	ck	1	160.7 ± 2.0 c	18.2 ± 1.3 c	13.5 ± 0.8 bc	79.9 ± 5.7 b	46.6 ± 0.2 e	1.7 ± 0.1 a	0.50 ± 0.04 ab
	Nano-Se		180.5 ± 2.9 a	23.8 ± 0.8 a	14.6 ± 0.9 abc	96.5 ± 3.8 a	57.3 ± 4.1 d	1.7 ± 0.2 a	0.53 ± 0.02 a
	ck	10	190.6 ± 3.5 f	28.9 ± 3.1 bc	17.7 ± 1.0 c	48.1 ± 2.0 e	103.6 ± 2.8 d	0.46 ± 0.02 c	0.25 ± 0.01 cd
	Nano-Se		269.9 ± 2.9 b	32.0 ± 1.5 b	20.7 ± 2.5 b	83.3 ± 1.1 a	152.1 ± 3.4 a	0.55 ± 0.02 b	0.31 ± 0.01 b
JSG, ZZX, HMC and JX represent the four melon cultivars with different resistances to powdery mildew, which are Jia shi melon, Zao zui xian, Huang meng cui and Jun xiu, respectively. CK, Nano-Se represented the control leaves and those sprayed with 5.0 mg·L-1 Nano-Se, respectively. Different letters indicate a significant difference (p < 0.05) between the treatments. The error bars represent stan…

## Sheet: Table S5 
Table S5. Statistics of the RNA-Seq data generated by the Illumina HiSeq Platform in the study.
sample	raw reads	clean reads	clean base (G)	Q20 (%)	Q30 (%)	GC content (%)	reads mapped	unique mapped	multi mapped
0 S ck1	46357244	45005614	6.75	97.95	93.93	44.4	43553952(96.77%)	42809421(95.12%)	859791(1.65%)
0 S ck2	47455356	45800002	6.87	97.76	93.52	44.79	44047251(96.17%)	43438515(94.84%)	679055(1.33%)
0 S ck3	54045020	52041614	7.81	97.79	93.62	44.67	50158084(96.38%)	49433319(94.99%)	806120(1.39%)
0 S Nano-Se1	50252142	47183164	7.08	97.9	93.81	44.42	45544070(96.53%)	44815046(94.98%)	829710(1.55%)
0 S Nano-Se2	50693076	48936592	7.34	97.77	93.58	44.4	47057071(96.16%)	46404560(94.83%)	722070(1.33%)
0 S Nano-Se3	47474976	45782624	6.87	97.72	93.45	44.64	44165365(96.47%)	43516835(95.05%)	725622(1.42%)
0 R ck1	45093414	43725912	6.56	97.82	93.67	43.78	42156292(96.41%)	41533130(94.99%)	697709(1.43%)
0 R ck2	47409798	46031898	6.9	97.81	93.69	44.61	44435070(96.53%)	43753038(95.05%)	758817(1.48%)
0 R ck3	46102654	44454928	6.67	97.77	93.6	44.67	42881652(96.46%)	42268212(95.08%)	687629(1.38%)
0 R Nano-Se1	48109878	46379476	6.96	97.76	93.53	44.42	44774946(96.54%)	44142577(95.18%)	707270(1.36%)
0 R Nano-Se2	47243316	45516658	6.83	97.93	93.97	45.77	43273587(95.07%)	41717056(91.65%)	2072315(3.42%)
0 R Nano-Se3	48553958	46641038	7	97.85	93.75	44.53	45007529(96.50%)	44362617(95.11%)	711583(1.38%)
10 S ck1	45304808	43329486	6.5	97.84	93.74	44.24	41636311(96.09%)	41080786(94.81%)	620626(1.28%)
10 S ck2	43783540	42114624	6.32	97.83	93.73	44.4	40487127(96.14%)	39953907(94.87%)	587010(1.27%)
10 S ck2	44875258	43100732	6.47	97.81	93.71	43.99	41365400(95.97%)	40805344(94.67%)	629604(1.30%)
10 S Nano-Se1	48889116	47068302	7.06	97.74	93.56	43.46	45008811(95.62%)	44406843(94.35%)	673683(1.28%)
10 S Nano-Se2	50262712	48808196	7.32	96.6	90.73	44.76	46746967(95.78%)	46127480(94.51%)	687789(1.27%)
10 S Nano-Se3	48132738	46709464	7.01	97.8	93.63	44.28	44977568(96.29%)	44421132(95.10%)	616245(1.19%)
10 R ck1	47221808	45744450	6.86	97.52	92.95	44.87	44049824(96.30%)	43549658(95.20%)	550907(1.09%)
10 R ck2	49582412	47269694	7.09	97.81	93.63	44.91	45551358(96.36%)	44953695(95.10%)	667353(1.26%)
10 R ck3	49900434	47863372	7.18	97.72	93.48	44.92	46161517(96.44%)	45589826(95.25%)	646739(1.19%)
10 R Nano-Se1	46796012	45049700	6.76	97.85	93.73	44.95	43503308(96.57%)	42872928(95.17%)	695310(1.40%)
10 R Nano-Se2	49063432	47612600	7.14	97.79	93.63	45.25	45586309(95.74%)	44984824(94.48%)	667182(1.26%)
10 R Nano-Se3	49762402	48091290	7.21	97.68	93.37	45.15	46292861(96.26%)	45663329(94.95%)	708012(1.31%)

## Sheet: Table S6
Table S6. Functional annotations on the genes against public database.
Database	Annotated number
KEGG	370
NR	1269
Swissprot	545
Tremble	1243
KOG	513
GO	809
Pfam	616

## Sheet: Table S7
Table S7. KEGG enrichment analysis of DEGs in the 0 S ck vs. 0 S Nano-Se.
#KEGG_pathway	ko_id	Cluter_frequency	Genome_frequency	P-value	Corrected_P-value	GeneID	KEGG Orthology	hyperlink
Biosynthesis of secondary metabolites	ko01110	52 out of 140 37.1428571428571%	2078 out of 8805 23.6002271436684%	0.000203033	0.0158366	MELO3C013411.2;novel.2104;novel.307;novel.806;MELO3C018424.2;MELO3C019450.2;MELO3C014368.2;MELO3C024900.2;MELO3C033846.2;novel.2354;novel.1130;MELO3C026045.2;MELO3C004281.2;MELO3C032437.2;MELO3C035085.2;MELO3C015221.2;MELO3C003399.2;MELO3C007687.2;MELO3C015021.2;MELO3C020268.2;MELO3C026416.2;MELO3C029386.2;MELO3C031171.2;novel.412;MELO3C027442.2;MELO3C030769.2;MELO3C029630.2;MELO3C023288.2;MELO3C…	K00002+K00430+K00430+K00430+K00475+K00600+K00605+K00640+K00819+K00819+K00819+K00827+K00869+K01081+K01087+K01188+K01438+K01610+K01742+K01742+K01742+K01742+K02437+K03526+K05350+K05350+K05954+K07385+K07513+K08081+K08248+K09838+K09838+K09841+K09841+K10775+K13065+K13065+K13065+K13071+K13260+K13260+K14157+K15728+K15728+K15812+K15813+K15849+K18857+K21374+K21580+K23260	https:\\www.genome.jp\dbget-bin\www_bget?map01110
Isoquinoline alkaloid biosynthesis	ko00950	6 out of 140 4.28571428571429%	55 out of 8805 0.624645088018172%	0.000221763	0.0172975	MELO3C015021.2;MELO3C020268.2;MELO3C026416.2;MELO3C029386.2;MELO3C030491.2;MELO3C016893.2	K01742+K01742+K01742+K01742+K15849+K21580	https:\\www.genome.jp\dbget-bin\www_bget?map00950
Stilbenoid, diarylheptanoid and gingerol biosynthesis	ko00945	5 out of 140 3.57142857142857%	49 out of 8805 0.556501987507098%	0.00102831	0.0802082	MELO3C002193.2;MELO3C010719.2;MELO3C022373.2;MELO3C018859.2;novel.1482	K13065+K13065+K13065+K16040+K16040	https:\\www.genome.jp\dbget-bin\www_bget?map00945
Metabolic pathways	ko01100	84 out of 140 60%	4203 out of 8805 47.7342419080068%	0.00221006	0.172384	MELO3C013411.2;MELO3C006865.2;MELO3C018058.2;novel.2104;novel.307;novel.806;MELO3C018424.2;MELO3C010452.2;MELO3C023960.2;MELO3C019450.2;MELO3C014368.2;MELO3C024900.2;MELO3C007928.2;novel.689;MELO3C033846.2;novel.2354;novel.1130;MELO3C026045.2;MELO3C004281.2;MELO3C021867.2;MELO3C032437.2;MELO3C035085.2;MELO3C002685.2;novel.251;MELO3C015221.2;novel.1475;MELO3C003399.2;MELO3C030695.2;MELO3C007687.2;…	K00002+K00008+K00028+K00430+K00430+K00430+K00475+K00512+K00512+K00600+K00605+K00640+K00679+K00799+K00819+K00819+K00819+K00827+K00869+K00913+K01081+K01087+K01179+K01179+K01188+K01205+K01438+K01535+K01610+K01674+K01742+K01742+K01742+K01742+K01784+K01784+K02437+K02535+K03526+K03959+K05350+K05350+K07385+K07408+K07408+K07408+K07408+K07437+K07513+K08081+K08232+K08232+K08248+K08726+K09838+K09838+K09841+…	https:\\www.genome.jp\dbget-bin\www_bget?map01100
Phenylpropanoid biosynthesis	ko00940	11 out of 140 7.85714285714286%	281 out of 8805 3.19136854060193%	0.00509138	0.397127	novel.2104;novel.307;novel.806;MELO3C015221.2;MELO3C027442.2;MELO3C030769.2;MELO3C014227.2;MELO3C002193.2;MELO3C010719.2;MELO3C022373.2;MELO3C018469.2	K00430+K00430+K00430+K01188+K05350+K05350+K10775+K13065+K13065+K13065+K23260	https:\\www.genome.jp\dbget-bin\www_bget?map00940
Isoflavonoid biosynthesis	ko00943	3 out of 140 2.14285714285714%	24 out of 8805 0.272572402044293%	0.00623546	0.486366	MELO3C022375.2;MELO3C022377.2;MELO3C022034.2	K13260+K13260+K13264	https:\\www.genome.jp\dbget-bin\www_bget?map00943
Flavone and flavonol biosynthesis	ko00944	2 out of 140 1.42857142857143%	12 out of 8805 0.136286201022147%	0.0149248	1	MELO3C022034.2;MELO3C018851.2	K13264+K22794	https:\\www.genome.jp\dbget-bin\www_bget?map00944
Lysine degradation	ko00310	5 out of 140 3.57142857142857%	99 out of 8805 1.12436115843271%	0.0205552	1	novel.505;novel.22;novel.430;novel.753;MELO3C015556.2	K11426+K11426+K11426+K11426+K14157	https:\\www.genome.jp\dbget-bin\www_bget?map00310
Flavonoid biosynthesis	ko00941	4 out of 140 2.85714285714286%	67 out of 8805 0.760931289040318%	0.0216857	1	MELO3C018424.2;MELO3C002193.2;MELO3C010719.2;MELO3C022373.2	K00475+K13065+K13065+K13065	https:\\www.genome.jp\dbget-bin\www_bget?map00941
Sesquiterpenoid and triterpenoid biosynthesis	ko00909	3 out of 140 2.14285714285714%	41 out of 8805 0.465644520159001%	0.027013	1	MELO3C022374.2;MELO3C001500.2;MELO3C024271.2	K15812+K15813+K15820	https:\\www.genome.jp\dbget-bin\www_bget?map00909
Carotenoid biosynthesis	ko00906	4 out of 140 2.85714285714286%	79 out of 8805 0.897217490062465%	0.0367981	1	MELO3C011227.2;MELO3C013342.2;MELO3C002191.2;novel.1040	K09838+K09838+K09841+K09841	https:\\www.genome.jp\dbget-bin\www_bget?map00906
One carbon pool by folate	ko00670	2 out of 140 1.42857142857143%	29 out of 8805 0.329358319136854%	0.0771079	1	MELO3C019450.2;MELO3C014368.2	K00600+K00605	https:\\www.genome.jp\dbget-bin\www_bget?map00670
Tryptophan metabolism	ko00380	4 out of 140 2.85714285714286%	103 out of 8805 1.16978989210676%	0.0813872	1	MELO3C021843.2;MELO3C021844.2;MELO3C021846.2;MELO3C022376.2	K07408+K07408+K07408+K07408	https:\\www.genome.jp\dbget-bin\www_bget?map00380
Cyanoamino acid metabolism	ko00460	5 out of 140 3.57142857142857%	151 out of 8805 1.71493469619534%	0.0926211	1	MELO3C019450.2;MELO3C015221.2;MELO3C027442.2;MELO3C030769.2;MELO3C028550.2	K00600+K01188+K05350+K05350+K08248	https:\\www.genome.jp\dbget-bin\www_bget?map00460
Glycine, serine and threonine metabolism	ko00260	4 out of 140 2.85714285714286%	108 out of 8805 1.22657580919932%	0.0930033	1	MELO3C019450.2;MELO3C014368.2;MELO3C026045.2;MELO3C031171.2	K00600+K00605+K00827+K02437	https:\\www.genome.jp\dbget-bin\www_bget?map00260
Tropane, piperidine and pyridine alkaloid biosynthesis	ko00960	2 out of 140 1.42857142857143%	43 out of 8805 0.488358886996025%	0.148988	1	MELO3C009232.2;MELO3C030491.2	K08081+K15849	https:\\www.genome.jp\dbget-bin\www_bget?map00960
Terpenoid backbone biosynthesis	ko00900	3 out of 140 2.14285714285714%	84 out of 8805 0.954003407155026%	0.149133	1	MELO3C004281.2;novel.412;MELO3C029630.2	K00869+K03526+K05954	https:\\www.genome.jp\dbget-bin\www_bget?map00900
Plant-pathogen interaction	ko04626	10 out of 140 7.14285714285714%	433 out of 8805 4.91766042021579%	0.151022	1	MELO3C008095.2;MELO3C019529.2;MELO3C034520.2;MELO3C030156.2;MELO3C004317.2;MELO3C004321.2;MELO3C027615.2;MELO3C027962.2;MELO3C035030.2;MELO3C026395.2	K13420+K13420+K13447+K13448+K13459+K13459+K13459+K13459+K13459+K16224	https:\\www.genome.jp\dbget-bin\www_bget?map04626
Glycerolipid metabolism	ko00561	4 out of 140 2.85714285714286%	137 out of 8805 1.55593412833617%	0.173811	1	MELO3C013411.2;MELO3C007928.2;MELO3C028027.2;MELO3C035031.2	K00002+K00679+K15728+K15728	https:\\www.genome.jp\dbget-bin\www_bget?map00561
Arginine and proline metabolism	ko00330	3 out of 140 2.14285714285714%	91 out of 8805 1.03350369108461%	0.17611	1	MELO3C033846.2;novel.2354;novel.1130	K00819+K00819+K00819	https:\\www.genome.jp\dbget-bin\www_bget?map00330
Peroxisome	ko04146	4 out of 140 2.85714285714286%	141 out of 8805 1.60136286201022%	0.186467	1	MELO3C004281.2;MELO3C010405.2;MELO3C006681.2;MELO3C027577.2	K00869+K07513+K08726+K13342	https:\\www.genome.jp\dbget-bin\www_bget?map04146
Ribosome biogenesis in eukaryotes	ko03008	4 out of 140 2.85714285714286%	141 out of 8805 1.60136286201022%	0.186467	1	novel.62;novel.2113;novel.1462;novel.1148	K14537+K14537+K14537+K14545	https:\\www.genome.jp\dbget-bin\www_bget?map03008
Tyrosine metabolism	ko00350	2 out of 140 1.42857142857143%	57 out of 8805 0.647359454855196%	0.229407	1	MELO3C030491.2;MELO3C027151.2	K15849+K18857	https:\\www.genome.jp\dbget-bin\www_bget?map00350
Alanine, aspartate and glutamate metabolism	ko00250	7 out of 140 5%	313 out of 8805 3.55479840999432%	0.230429	1	MELO3C026045.2;MELO3C027890.2;MELO3C028497.2;MELO3C029861.2;novel.1986;novel.1996;novel.2337	K00827+K16871+K16871+K16871+K16871+K16871+K16871	https:\\www.genome.jp\dbget-bin\www_bget?map00250
Butanoate metabolism	ko00650	6 out of 140 4.28571428571429%	266 out of 8805 3.02101078932425%	0.248632	1	MELO3C027890.2;MELO3C028497.2;MELO3C029861.2;novel.1986;novel.1996;novel.2337	K16871+K16871+K16871+K16871+K16871+K16871	https:\\www.genome.jp\dbget-bin\www_bget?map00650
Fatty acid degradation	ko00071	2 out of 140 1.42857142857143%	71 out of 8805 0.806360022714367%	0.312078	1	MELO3C010405.2;MELO3C027151.2	K07513+K18857	https:\\www.genome.jp\dbget-bin\www_bget?map00071
Amino sugar and nucleotide sugar metabolism	ko00520	4 out of 140 2.85714285714286%	180 out of 8805 2.0442930153322%	0.321266	1	MELO3C026841.2;MELO3C035110.2;MELO3C005190.2;MELO3C006704.2	K01784+K01784+K20547+K20547	https:\\www.genome.jp\dbget-bin\www_bget?map00520
Phenylalanine metabolism	ko00360	2 out of 140 1.42857142857143%	77 out of 8805 0.87450312322544%	0.347113	1	MELO3C014227.2;MELO3C030491.2	K10775+K15849	https:\\www.genome.jp\dbget-bin\www_bget?map00360
Ascorbate and aldarate metabolism	ko00053	2 out of 140 1.42857142857143%	78 out of 8805 0.885860306643952%	0.3529	1	MELO3C034376.2;novel.29	K08232+K08232	https:\\www.genome.jp\dbget-bin\www_bget?map00053
Glyoxylate and dicarboxylate metabolism	ko00630	3 out of 140 2.14285714285714%	133 out of 8805 1.51050539466212%	0.354783	1	MELO3C019450.2;MELO3C014368.2;MELO3C031171.2	K00600+K00605+K02437	https:\\www.genome.jp\dbget-bin\www_bget?map00630
Valine, leucine and isoleucine degradation	ko00280	2 out of 140 1.42857142857143%	79 out of 8805 0.897217490062465%	0.358669	1	MELO3C026045.2;MELO3C010405.2	K00827+K07513	https:\\www.genome.jp\dbget-bin\www_bget?map00280
MAPK signaling pathway - plant	ko04016	6 out of 140 4.28571428571429%	310 out of 8805 3.52072685973878%	0.371186	1	MELO3C008095.2;MELO3C019529.2;MELO3C034520.2;MELO3C026395.2;MELO3C005190.2;MELO3C006704.2	K13420+K13420+K13447+K16224+K20547+K20547	https:\\www.genome.jp\dbget-bin\www_bget?map04016
Glycerophospholipid metabolism	ko00564	3 out of 140 2.14285714285714%	137 out of 8805 1.55593412833617%	0.372186	1	MELO3C029740.2;MELO3C028027.2;MELO3C035031.2	K05929+K15728+K15728	https:\\www.genome.jp\dbget-bin\www_bget?map00564
Starch and sucrose metabolism	ko00500	6 out of 140 4.28571428571429%	311 out of 8805 3.5320840431573%	0.374047	1	MELO3C035085.2;MELO3C002685.2;novel.251;MELO3C015221.2;MELO3C027442.2;MELO3C030769.2	K01087+K01179+K01179+K01188+K05350+K05350	https:\\www.genome.jp\dbget-bin\www_bget?map00500
Biotin metabolism	ko00780	1 out of 140 0.714285714285714%	31 out of 8805 0.352072685973878%	0.392083	1	MELO3C033088.2	K19562	https:\\www.genome.jp\dbget-bin\www_bget?map00780
Fructose and mannose metabolism	ko00051	2 out of 140 1.42857142857143%	87 out of 8805 0.988074957410562%	0.404091	1	MELO3C006865.2;MELO3C019796.2	K00008+K19355	https:\\www.genome.jp\dbget-bin\www_bget?map00051
Homologous recombination	ko03440	2 out of 140 1.42857142857143%	88 out of 8805 0.999432140829074%	0.409666	1	MELO3C019445.2;MELO3C019447.2	K10901+K10901	https:\\www.genome.jp\dbget-bin\www_bget?map03440
SNARE interactions in vesicular transport	ko04130	1 out of 140 0.714285714285714%	37 out of 8805 0.420215786484952%	0.448026	1	MELO3C025764.2	K08506	https:\\www.genome.jp\dbget-bin\www_bget?map04130
alpha-Linolenic acid metabolism	ko00592	2 out of 140 1.42857142857143%	98 out of 8805 1.1130039750142%	0.463935	1	MELO3C010405.2;MELO3C027151.2	K07513+K18857	https:\\www.genome.jp\dbget-bin\www_bget?map00592
Nitrogen metabolism	ko00910	1 out of 140 0.714285714285714%	40 out of 8805 0.454287336740488%	0.47405	1	MELO3C004922.2	K01674	https:\\www.genome.jp\dbget-bin\www_bget?map00910
Biosynthesis of unsaturated fatty acids	ko01040	1 out of 140 0.714285714285714%	40 out of 8805 0.454287336740488%	0.47405	1	MELO3C010405.2	K07513	https:\\www.genome.jp\dbget-bin\www_bget?map01040
Selenocompound metabolism	ko00450	1 out of 140 0.714285714285714%	46 out of 8805 0.522430437251562%	0.522497	1	MELO3C005184.2	K00384	https:\\www.genome.jp\dbget-bin\www_bget?map00450
Nicotinate and nicotinamide metabolism	ko00760	1 out of 140 0.714285714285714%	49 out of 8805 0.556501987507098%	0.545032	1	MELO3C032437.2	K01081	https:\\www.genome.jp\dbget-bin\www_bget?map00760
ABC transporters	ko02010	2 out of 140 1.42857142857143%	117 out of 8805 1.32879045996593%	0.558511	1	MELO3C016010.2;MELO3C025297.2	K05666+K05681	https:\\www.genome.jp\dbget-bin\www_bget?map02010
Arachidonic acid metabolism	ko00590	1 out of 140 0.714285714285714%	55 out of 8805 0.624645088018172%	0.586983	1	MELO3C006681.2	K08726	https:\\www.genome.jp\dbget-bin\www_bget?map00590
Sulfur metabolism	ko00920	1 out of 140 0.714285714285714%	60 out of 8805 0.681431005110733%	0.618991	1	MELO3C024900.2	K00640	https:\\www.genome.jp\dbget-bin\www_bget?map00920
Carbon fixation in photosynthetic organisms	ko00710	2 out of 140 1.42857142857143%	131 out of 8805 1.4877910278251%	0.620312	1	MELO3C018058.2;MELO3C007687.2	K00028+K01610	https:\\www.genome.jp\dbget-bin\www_bget?map00710
Glycolysis / Gluconeogenesis	ko00010	3 out of 140 2.14285714285714%	200 out of 8805 2.27143668370244%	0.620733	1	MELO3C013411.2;MELO3C007687.2;MELO3C027151.2	K00002+K01610+K18857	https:\\www.genome.jp\dbget-bin\www_bget?map00010
Phenylalanine, tyrosine and tryptophan biosynthesis	ko00400	1 out of 140 0.714285714285714%	63 out of 8805 0.715502555366269%	0.637	1	MELO3C030491.2	K15849	https:\\www.genome.jp\dbget-bin\www_bget?map00400
Carbon metabolism	ko01200	6 out of 140 4.28571428571429%	420 out of 8805 4.77001703577513%	0.663881	1	MELO3C018058.2;MELO3C019450.2;MELO3C014368.2;MELO3C024900.2;MELO3C007687.2;MELO3C031171.2	K00028+K00600+K00605+K00640+K01610+K02437	https:\\www.genome.jp\dbget-bin\www_bget?map01200
Porphyrin and chlorophyll metabolism	ko00860	1 out of 140 0.714285714285714%	72 out of 8805 0.817717206132879%	0.686112	1	MELO3C029304.2	K13071	https:\\www.genome.jp\dbget-bin\www_bget?map00860
Pyruvate metabolism	ko00620	2 out of 140 1.42857142857143%	151 out of 8805 1.71493469619534%	0.696818	1	MELO3C018058.2;MELO3C007687.2	K00028+K01610	https:\\www.genome.jp\dbget-bin\www_bget?map00620
Citrate cycle (TCA cycle)	ko00020	1 out of 140 0.714285714285714%	75 out of 8805 0.851788756388416%	0.700969	1	MELO3C007687.2	K01610	https:\\www.genome.jp\dbget-bin\www_bget?map00020
Arginine biosynthesis	ko00220	1 out of 140 0.714285714285714%	79 out of 8805 0.897217490062465%	0.719697	1	MELO3C003399.2	K01438	https:\\www.genome.jp\dbget-bin\www_bget?map00220
Cysteine and methionine metabolism	ko00270	2 out of 140 1.42857142857143%	158 out of 8805 1.79443498012493%	0.720436	1	MELO3C024900.2;MELO3C026045.2	K00640+K00827	https:\\www.genome.jp\dbget-bin\www_bget?map00270
Galactose metabolism	ko00052	2 out of 140 1.42857142857143%	161 out of 8805 1.82850653038047%	0.730078	1	MELO3C026841.2;MELO3C035110.2	K01784+K01784	https:\\www.genome.jp\dbget-bin\www_bget?map00052
Glycosaminoglycan degradation	ko00531	1 out of 140 0.714285714285714%	82 out of 8805 0.931289040318001%	0.732975	1	novel.1475	K01205	https:\\www.genome.jp\dbget-bin\www_bget?map00531
Pentose and glucuronate interconversions	ko00040	3 out of 140 2.14285714285714%	259 out of 8805 2.94151050539466%	0.785368	1	MELO3C013411.2;MELO3C006865.2;MELO3C023343.2	K00002+K00008+K22935	https:\\www.genome.jp\dbget-bin\www_bget?map00040
Fatty acid metabolism	ko01212	1 out of 140 0.714285714285714%	104 out of 8805 1.18114707552527%	0.813029	1	MELO3C010405.2	K07513	https:\\www.genome.jp\dbget-bin\www_bget?map01212
RNA degradation	ko03018	2 out of 140 1.42857142857143%	192 out of 8805 2.18057921635434%	0.814199	1	MELO3C023026.2;MELO3C028577.2	K12598+K12604	https:\\www.genome.jp\dbget-bin\www_bget?map03018
Pyrimidine metabolism	ko00240	1 out of 140 0.714285714285714%	106 out of 8805 1.20386144236229%	0.818997	1	MELO3C032437.2	K01081	https:\\www.genome.jp\dbget-bin\www_bget?map00240
Circadian rhythm - plant	ko04712	1 out of 140 0.714285714285714%	106 out of 8805 1.20386144236229%	0.818997	1	MELO3C018340.2	K12119	https:\\www.genome.jp\dbget-bin\www_bget?map04712
Inositol phosphate metabolism	ko00562	1 out of 140 0.714285714285714%	109 out of 8805 1.23793299261783%	0.827597	1	MELO3C021867.2	K00913	https:\\www.genome.jp\dbget-bin\www_bget?map00562
Phosphatidylinositol signaling system	ko04070	1 out of 140 0.714285714285714%	113 out of 8805 1.28336172629188%	0.838436	1	MELO3C021867.2	K00913	https:\\www.genome.jp\dbget-bin\www_bget?map04070
2-Oxocarboxylic acid metabolism	ko01210	1 out of 140 0.714285714285714%	113 out of 8805 1.28336172629188%	0.838436	1	MELO3C003399.2	K01438	https:\\www.genome.jp\dbget-bin\www_bget?map01210
Biosynthesis of amino acids	ko01230	4 out of 140 2.85714285714286%	374 out of 8805 4.24758659852357%	0.851908	1	MELO3C019450.2;MELO3C024900.2;MELO3C003399.2;MELO3C030491.2	K00600+K00640+K01438+K15849	https:\\www.genome.jp\dbget-bin\www_bget?map01230
Proteasome	ko03050	1 out of 140 0.714285714285714%	119 out of 8805 1.35150482680295%	0.853439	1	novel.2348	K11599	https:\\www.genome.jp\dbget-bin\www_bget?map03050
RNA polymerase	ko03020	1 out of 140 0.714285714285714%	122 out of 8805 1.38557637705849%	0.860413	1	MELO3C010328.2	K03006	https:\\www.genome.jp\dbget-bin\www_bget?map03020
Oxidative phosphorylation	ko00190	2 out of 140 1.42857142857143%	224 out of 8805 2.54400908574674%	0.875837	1	MELO3C030695.2;MELO3C022919.2	K01535+K03959	https:\\www.genome.jp\dbget-bin\www_bget?map00190
Photosynthesis	ko00195	1 out of 140 0.714285714285714%	136 out of 8805 1.54457694491766%	0.888842	1	MELO3C031367.2	K03542	https:\\www.genome.jp\dbget-bin\www_bget?map00195
Spliceosome	ko03040	3 out of 140 2.14285714285714%	323 out of 8805 3.66837024417944%	0.892724	1	MELO3C026686.2;MELO3C022295.2;MELO3C019833.2	K11092+K12867+K12885	https:\\www.genome.jp\dbget-bin\www_bget?map03040
Plant hormone signal transduction	ko04075	5 out of 140 3.57142857142857%	489 out of 8805 5.55366269165247%	0.895417	1	novel.824;MELO3C029930.2;novel.2280;MELO3C003375.2;MELO3C017480.2	K13415+K14432+K14490+K14491+K14504	https:\\www.genome.jp\dbget-bin\www_bget?map04075
Glutathione metabolism	ko00480	1 out of 140 0.714285714285714%	141 out of 8805 1.60136286201022%	0.897535	1	novel.689	K00799	https:\\www.genome.jp\dbget-bin\www_bget?map00480
RNA transport	ko03013	2 out of 140 1.42857142857143%	248 out of 8805 2.81658148779103%	0.909114	1	MELO3C021499.2;MELO3C005656.2	K00784+K03239	https:\\www.genome.jp\dbget-bin\www_bget?map03013
Endocytosis	ko04144	2 out of 140 1.42857142857143%	280 out of 8805 3.18001135718342%	0.940695	1	novel.2259;novel.94	K07937+K07937	https:\\www.genome.jp\dbget-bin\www_bget?map04144
Purine metabolism	ko00230	1 out of 140 0.714285714285714%	181 out of 8805 2.05565019875071%	0.946675	1	MELO3C032437.2	K01081	https:\\www.genome.jp\dbget-bin\www_bget?map00230
Ribosome	ko03010	2 out of 140 1.42857142857143%	442 out of 8805 5.0198750709824%	0.994063	1	novel.1630;novel.1824	K02940+K02940	https:\\www.genome.jp\dbget-bin\www_bget?map03010
Protein processing in endoplasmic reticulum	ko04141	1 out of 140 0.714285714285714%	370 out of 8805 4.20215786484952%	0.997664	1	MELO3C034926.2	K14003	https:\\www.genome.jp\dbget-bin\www_bget?map04141

## Sheet: Table S8
Table S8. KEGG enrichment analysis of DEGs in the 0 R ck vs. 0 R Nano-Se.
#KEGG_pathway	ko_id	Cluter_frequency	Genome_frequency	P-value	Corrected_P-value	GeneID	KEGG Orthology	hyperlink
Biosynthesis of secondary metabolites	ko01110	202 out of 569 35.5008787346221%	2078 out of 8805 23.6002271436684%	2.03755e-11	2.34318e-09	MELO3C015691.2;MELO3C007915.2;MELO3C017175.2;MELO3C025076.2;MELO3C003735.2;MELO3C007702.2;MELO3C018492.2;MELO3C010754.2;MELO3C014655.2;MELO3C026870.2;novel.2104;novel.307;novel.1653;novel.806;MELO3C014627.2;MELO3C014628.2;MELO3C014630.2;MELO3C014631.2;MELO3C024348.2;MELO3C018424.2;MELO3C014368.2;MELO3C017817.2;MELO3C014767.2;MELO3C022334.2;MELO3C025876.2;MELO3C009861.2;MELO3C013583.2;MELO3C002752…	K00021+K00025+K00026+K00031+K00083+K00083+K00083+K00281+K00430+K00430+K00430+K00430+K00430+K00430+K00454+K00454+K00454+K00454+K00454+K00475+K00605+K00616+K00660+K00688+K00688+K00703+K00815+K00819+K00819+K00819+K00819+K00830+K00830+K00850+K00869+K00869+K00873+K00891+K00901+K00930+K00939+K00975+K00993+K01006+K01047+K01081+K01087+K01087+K01177+K01187+K01188+K01188+K01193+K01193+K01194+K01438+K01568+…	https:\\www.genome.jp\dbget-bin\www_bget?map01110
Circadian rhythm - plant	ko04712	25 out of 569 4.39367311072056%	106 out of 8805 1.20386144236229%	9.69403e-09	1.11481e-06	MELO3C014767.2;MELO3C003575.2;MELO3C010769.2;MELO3C002012.2;MELO3C010237.2;MELO3C022233.2;MELO3C001999.2;MELO3C001962.2;MELO3C006934.2;MELO3C009305.2;MELO3C022302.2;MELO3C004050.2;MELO3C007886.2;MELO3C011317.2;MELO3C012248.2;MELO3C017304.2;MELO3C017500.2;MELO3C017501.2;MELO3C018930.2;MELO3C025940.2;MELO3C017168.2;MELO3C009859.2;MELO3C017178.2;MELO3C002550.2;MELO3C003686.2	K00660+K12118+K12125+K12126+K12126+K12126+K12127+K12133+K12133+K12133+K12133+K12135+K12135+K12135+K12135+K12135+K12135+K12135+K12135+K12135+K16221+K16222+K16222+K16223+K16241	https:\\www.genome.jp\dbget-bin\www_bget?map04712
Photosynthesis - antenna proteins	ko00196	8 out of 569 1.40597539543058%	21 out of 8805 0.238500851788756%	2.77609e-05	0.0031925	MELO3C015076.2;MELO3C017180.2;MELO3C035770.2;MELO3C007154.2;MELO3C019677.2;MELO3C024206.2;MELO3C016556.2;MELO3C029936.2	K08909+K08910+K08910+K08912+K08912+K08913+K08914+K08917	https:\\www.genome.jp\dbget-bin\www_bget?map00196
Carotenoid biosynthesis	ko00906	16 out of 569 2.81195079086116%	79 out of 8805 0.897217490062465%	3.55605e-05	0.00408946	MELO3C025102.2;MELO3C020744.2;MELO3C011227.2;MELO3C013342.2;MELO3C013343.2;MELO3C020872.2;MELO3C016224.2;MELO3C023086.2;MELO3C027057.2;MELO3C002191.2;MELO3C009122.2;MELO3C023621.2;novel.1040;MELO3C018463.2;MELO3C006938.2;MELO3C013771.2	K02291+K06443+K09838+K09838+K09838+K09838+K09840+K09840+K09840+K09841+K09841+K09841+K09841+K14595+K15746+K17911	https:\\www.genome.jp\dbget-bin\www_bget?map00906
Porphyrin and chlorophyll metabolism	ko00860	15 out of 569 2.63620386643234%	72 out of 8805 0.817717206132879%	4.39345e-05	0.00505247	MELO3C010762.2;MELO3C011113.2;MELO3C018565.2;MELO3C023131.2;MELO3C021566.2;MELO3C026802.2;MELO3C014304.2;MELO3C012300.2;MELO3C017176.2;MELO3C015590.2;MELO3C015592.2;MELO3C010614.2;MELO3C006606.2;MELO3C005616.2;MELO3C008435.2	K01772+K02492+K02492+K03403+K03794+K04035+K08099+K08101+K10960+K13071+K13071+K13600+K19073+K22013+K22013	https:\\www.genome.jp\dbget-bin\www_bget?map00860
Peroxisome	ko04146	21 out of 569 3.69068541300527%	141 out of 8805 1.60136286201022%	0.000264531	0.0304211	MELO3C025076.2;MELO3C014568.2;MELO3C015151.2;MELO3C004278.2;MELO3C004281.2;MELO3C014547.2;MELO3C014551.2;MELO3C006872.2;MELO3C017023.2;MELO3C018623.2;MELO3C019602.2;MELO3C010405.2;MELO3C017945.2;MELO3C010381.2;MELO3C027577.2;MELO3C016541.2;MELO3C004274.2;MELO3C001088.2;MELO3C021431.2;MELO3C035177.2;MELO3C035179.2	K00031+K00830+K00830+K00869+K00869+K01640+K01640+K03781+K03781+K04565+K05677+K07513+K08726+K12261+K13342+K13348+K13354+K13356+K13356+K13356+K13356	https:\\www.genome.jp\dbget-bin\www_bget?map04146
alpha-Linolenic acid metabolism	ko00592	16 out of 569 2.81195079086116%	98 out of 8805 1.1130039750142%	0.000497508	0.0572134	MELO3C014627.2;MELO3C014628.2;MELO3C014630.2;MELO3C014631.2;MELO3C024348.2;MELO3C017400.2;MELO3C010910.2;MELO3C015514.2;MELO3C029299.2;MELO3C010405.2;MELO3C003803.2;MELO3C003015.2;MELO3C035535.2;MELO3C018833.2;MELO3C016762.2;MELO3C023685.2	K00454+K00454+K00454+K00454+K00454+K01047+K01723+K05894+K05894+K07513+K08241+K10525+K10526+K10528+K16818+K18857	https:\\www.genome.jp\dbget-bin\www_bget?map00592
Glycine, serine and threonine metabolism	ko00260	17 out of 569 2.98769771528998%	108 out of 8805 1.22657580919932%	0.000520553	0.0598636	MELO3C010754.2;MELO3C014368.2;MELO3C014568.2;MELO3C015151.2;MELO3C026887.2;MELO3C002476.2;MELO3C024498.2;MELO3C024499.2;MELO3C027288.2;MELO3C031171.2;MELO3C000117.2;MELO3C001462.2;MELO3C027855.2;MELO3C027861.2;novel.714;MELO3C005698.2;MELO3C013350.2	K00281+K00605+K00830+K00830+K01695+K01696+K01754+K01754+K01754+K02437+K14272+K14272+K14272+K14272+K14272+K15634+K15893	https:\\www.genome.jp\dbget-bin\www_bget?map00260
Carbon fixation in photosynthetic organisms	ko00710	19 out of 569 3.33919156414763%	131 out of 8805 1.4877910278251%	0.00071607	0.0823481	MELO3C007915.2;MELO3C017175.2;MELO3C013000.2;MELO3C013811.2;MELO3C026722.2;novel.1386;MELO3C006585.2;MELO3C025149.2;MELO3C018724.2;MELO3C023354.2;MELO3C021622.2;MELO3C005310.2;MELO3C014752.2;MELO3C017044.2;MELO3C000117.2;MELO3C001462.2;MELO3C027855.2;MELO3C027861.2;novel.714	K00025+K00026+K00029+K00855+K00855+K00855+K01006+K01100+K01595+K01623+K01803+K01807+K05298+K05298+K14272+K14272+K14272+K14272+K14272	https:\\www.genome.jp\dbget-bin\www_bget?map00710
Flavonoid biosynthesis	ko00941	12 out of 569 2.10896309314587%	67 out of 8805 0.760931289040318%	0.00106876	0.122907	MELO3C018424.2;MELO3C014767.2;MELO3C020146.2;MELO3C025199.2;MELO3C027120.2;MELO3C006039.2;MELO3C002193.2;MELO3C004373.2;MELO3C010719.2;MELO3C022373.2;MELO3C023474.2;MELO3C027219.2	K00475+K00660+K01859+K05277+K05278+K08695+K13065+K13065+K13065+K13065+K13065+K13065	https:\\www.genome.jp\dbget-bin\www_bget?map00941
Terpenoid backbone biosynthesis	ko00900	13 out of 569 2.28471001757469%	84 out of 8805 0.954003407155026%	0.00268043	0.308249	MELO3C015691.2;MELO3C004278.2;MELO3C004281.2;MELO3C012357.2;MELO3C017499.2;MELO3C010053.2;MELO3C005061.2;novel.412;MELO3C016140.2;MELO3C029630.2;MELO3C017176.2;MELO3C025855.2;MELO3C019564.2	K00021+K00869+K00869+K01597+K01662+K01823+K03526+K03526+K05356+K05954+K10960+K11778+K15891	https:\\www.genome.jp\dbget-bin\www_bget?map00900
Metabolic pathways	ko01100	303 out of 569 53.2513181019332%	4203 out of 8805 47.7342419080068%	0.00368702	0.424008	MELO3C006865.2;MELO3C006866.2;MELO3C024820.2;MELO3C015691.2;MELO3C007915.2;MELO3C017175.2;MELO3C013000.2;MELO3C025076.2;MELO3C003735.2;MELO3C007702.2;MELO3C018492.2;MELO3C004430.2;MELO3C010754.2;MELO3C019505.2;MELO3C029317.2;MELO3C014655.2;MELO3C026870.2;novel.2104;novel.307;novel.1653;novel.806;MELO3C014627.2;MELO3C014628.2;MELO3C014630.2;MELO3C014631.2;MELO3C024348.2;MELO3C013014.2;MELO3C015430…	K00008+K00008+K00020+K00021+K00025+K00026+K00029+K00031+K00083+K00083+K00083+K00131+K00281+K00366+K00423+K00430+K00430+K00430+K00430+K00430+K00430+K00454+K00454+K00454+K00454+K00454+K00469+K00469+K00475+K00480+K00512+K00512+K00512+K00512+K00605+K00616+K00660+K00679+K00679+K00679+K00688+K00688+K00703+K00729+K00729+K00759+K00799+K00799+K00799+K00799+K00799+K00799+K00799+K00799+K00815+K00819+K00819+…	https:\\www.genome.jp\dbget-bin\www_bget?map01100
Stilbenoid, diarylheptanoid and gingerol biosynthesis	ko00945	8 out of 569 1.40597539543058%	49 out of 8805 0.556501987507098%	0.0124239	1	MELO3C002193.2;MELO3C004373.2;MELO3C010719.2;MELO3C022373.2;MELO3C023474.2;MELO3C027219.2;MELO3C000487.2;novel.1482	K13065+K13065+K13065+K13065+K13065+K13065+K16040+K16040	https:\\www.genome.jp\dbget-bin\www_bget?map00945
Carbon metabolism	ko01200	39 out of 569 6.85413005272408%	420 out of 8805 4.77001703577513%	0.013438	1	MELO3C007915.2;MELO3C017175.2;MELO3C013000.2;MELO3C025076.2;MELO3C004430.2;MELO3C010754.2;MELO3C014368.2;MELO3C017817.2;MELO3C014568.2;MELO3C015151.2;MELO3C032442.2;MELO3C013811.2;MELO3C026722.2;novel.1386;MELO3C003381.2;MELO3C006585.2;MELO3C025149.2;MELO3C018724.2;MELO3C023354.2;MELO3C001983.2;MELO3C024498.2;MELO3C024499.2;MELO3C027288.2;MELO3C021622.2;MELO3C005310.2;MELO3C031171.2;MELO3C006872.…	K00025+K00026+K00029+K00031+K00131+K00281+K00605+K00616+K00830+K00830+K00850+K00855+K00855+K00855+K00873+K01006+K01100+K01595+K01623+K01738+K01754+K01754+K01754+K01803+K01807+K02437+K03781+K03781+K05298+K05298+K05605+K05605+K14272+K14272+K14272+K14272+K14272+K15634+K15893	https:\\www.genome.jp\dbget-bin\www_bget?map01200
Phenylpropanoid biosynthesis	ko00940	28 out of 569 4.92091388400703%	281 out of 8805 3.19136854060193%	0.0143634	1	MELO3C003735.2;MELO3C007702.2;MELO3C018492.2;MELO3C014655.2;MELO3C026870.2;novel.2104;novel.307;novel.1653;novel.806;MELO3C015221.2;MELO3C030721.2;MELO3C002474.2;MELO3C027442.2;MELO3C030176.2;MELO3C030769.2;MELO3C017061.2;MELO3C017809.2;MELO3C002193.2;MELO3C004373.2;MELO3C010719.2;MELO3C022373.2;MELO3C023474.2;MELO3C027219.2;MELO3C002856.2;MELO3C014620.2;MELO3C017673.2;MELO3C018469.2;MELO3C021478…	K00083+K00083+K00083+K00430+K00430+K00430+K00430+K00430+K00430+K01188+K01188+K05350+K05350+K05350+K05350+K09753+K10775+K13065+K13065+K13065+K13065+K13065+K13065+K22395+K23260+K23260+K23260+K23260	https:\\www.genome.jp\dbget-bin\www_bget?map00940
Zeatin biosynthesis	ko00908	7 out of 569 1.23022847100176%	41 out of 8805 0.465644520159001%	0.0149259	1	MELO3C016911.2;MELO3C030117.2;MELO3C021401.2;MELO3C005829.2;MELO3C009386.2;MELO3C009387.2;MELO3C022647.2	K00279+K00279+K10760+K13496+K13496+K13496+K13496	https:\\www.genome.jp\dbget-bin\www_bget?map00908
Sesquiterpenoid and triterpenoid biosynthesis	ko00909	7 out of 569 1.23022847100176%	41 out of 8805 0.465644520159001%	0.0149259	1	MELO3C002516.2;MELO3C002517.2;MELO3C016595.2;MELO3C022374.2;MELO3C002943.2;MELO3C024271.2;MELO3C019564.2	K14175+K14175+K15803+K15812+K15813+K15820+K15891	https:\\www.genome.jp\dbget-bin\www_bget?map00909
Plant-pathogen interaction	ko04626	39 out of 569 6.85413005272408%	433 out of 8805 4.91766042021579%	0.0210723	1	MELO3C026342.2;MELO3C026462.2;MELO3C015294.2;MELO3C006981.2;MELO3C009944.2;MELO3C014236.2;MELO3C011021.2;MELO3C007904.2;MELO3C005209.2;MELO3C032468.2;MELO3C009127.2;MELO3C018843.2;MELO3C024214.2;MELO3C005734.2;MELO3C019590.2;MELO3C026754.2;MELO3C004465.2;MELO3C008466.2;MELO3C018445.2;MELO3C020725.2;MELO3C018544.2;MELO3C011903.2;MELO3C007801.2;MELO3C000062.2;MELO3C004317.2;MELO3C004321.2;MELO3C009…	K02183+K02183+K04079+K05391+K05391+K05391+K09487+K13412+K13420+K13420+K13424+K13429+K13429+K13434+K13434+K13447+K13448+K13448+K13448+K13448+K13449+K13456+K13457+K13459+K13459+K13459+K13459+K13459+K13459+K13459+K13459+K13459+K13466+K15397+K16224+K18834+K18835+K18878+K20536	https:\\www.genome.jp\dbget-bin\www_bget?map04626
Plant hormone signal transduction	ko04075	43 out of 569 7.55711775043937%	489 out of 8805 5.55366269165247%	0.0230243	1	MELO3C002012.2;MELO3C010237.2;MELO3C022233.2;novel.824;MELO3C018544.2;MELO3C015538.2;MELO3C022348.2;MELO3C022678.2;MELO3C021427.2;MELO3C008337.2;MELO3C013748.2;MELO3C029930.2;MELO3C003473.2;MELO3C004026.2;MELO3C010317.2;MELO3C013003.2;MELO3C025777.2;MELO3C027346.2;MELO3C006771.2;MELO3C013302.2;MELO3C013402.2;MELO3C013403.2;MELO3C020752.2;MELO3C020753.2;MELO3C020754.2;novel.2175;MELO3C005250.2;MEL…	K12126+K12126+K12126+K13415+K13449+K13464+K13464+K13464+K14431+K14432+K14432+K14432+K14484+K14484+K14484+K14484+K14486+K14487+K14488+K14488+K14488+K14488+K14488+K14488+K14488+K14488+K14489+K14491+K14491+K14491+K14491+K14492+K14496+K14496+K14496+K14496+K14497+K14497+K14498+K14498+K14514+K14515+K14515	https:\\www.genome.jp\dbget-bin\www_bget?map04075
Glyoxylate and dicarboxylate metabolism	ko00630	15 out of 569 2.63620386643234%	133 out of 8805 1.51050539466212%	0.0243824	1	MELO3C007915.2;MELO3C017175.2;MELO3C010754.2;MELO3C014368.2;MELO3C014568.2;MELO3C015151.2;MELO3C031171.2;MELO3C006872.2;MELO3C017023.2;MELO3C000117.2;MELO3C001462.2;MELO3C027855.2;MELO3C027861.2;novel.714;MELO3C013350.2	K00025+K00026+K00281+K00605+K00830+K00830+K02437+K03781+K03781+K14272+K14272+K14272+K14272+K14272+K15893	https:\\www.genome.jp\dbget-bin\www_bget?map00630
Nitrogen metabolism	ko00910	6 out of 569 1.05448154657293%	40 out of 8805 0.454287336740488%	0.0417541	1	MELO3C019505.2;MELO3C004922.2;MELO3C004925.2;MELO3C009476.2;MELO3C011976.2;MELO3C022772.2	K00366+K01674+K01674+K01674+K02575+K10534	https:\\www.genome.jp\dbget-bin\www_bget?map00910
Linoleic acid metabolism	ko00591	7 out of 569 1.23022847100176%	51 out of 8805 0.579216354344123%	0.0442939	1	MELO3C014627.2;MELO3C014628.2;MELO3C014630.2;MELO3C014631.2;MELO3C024348.2;MELO3C017400.2;MELO3C004244.2	K00454+K00454+K00454+K00454+K00454+K01047+K15718	https:\\www.genome.jp\dbget-bin\www_bget?map00591
Synthesis and degradation of ketone bodies	ko00072	2 out of 569 0.351493848857645%	6 out of 8805 0.0681431005110733%	0.0525471	1	MELO3C014547.2;MELO3C014551.2	K01640+K01640	https:\\www.genome.jp\dbget-bin\www_bget?map00072
Thiamine metabolism	ko00730	5 out of 569 0.878734622144112%	34 out of 8805 0.386144236229415%	0.0652749	1	MELO3C010785.2;MELO3C017499.2;MELO3C025408.2;MELO3C020563.2;MELO3C035299.2	K00939+K01662+K03146+K03147+K03147	https:\\www.genome.jp\dbget-bin\www_bget?map00730
DNA replication	ko03030	10 out of 569 1.75746924428822%	92 out of 8805 1.04486087450312%	0.0723353	1	MELO3C020860.2;MELO3C026749.2;MELO3C007144.2;MELO3C027184.2;MELO3C013794.2;MELO3C003638.2;MELO3C012349.2;MELO3C006248.2;MELO3C020270.2;MELO3C022021.2	K02320+K02540+K02541+K02684+K07466+K10739+K10740+K10742+K10745+K10755	https:\\www.genome.jp\dbget-bin\www_bget?map03030
Brassinosteroid biosynthesis	ko00905	4 out of 569 0.70298769771529%	28 out of 8805 0.318001135718342%	0.103335	1	MELO3C017559.2;MELO3C024396.2;MELO3C026634.2;MELO3C022665.2	K09587+K12638+K15639+K20623	https:\\www.genome.jp\dbget-bin\www_bget?map00905
Biosynthesis of unsaturated fatty acids	ko01040	5 out of 569 0.878734622144112%	40 out of 8805 0.454287336740488%	0.113228	1	MELO3C010405.2;MELO3C007492.2;MELO3C026468.2;MELO3C009630.2;MELO3C012325.2	K07513+K10246+K10251+K10256+K10258	https:\\www.genome.jp\dbget-bin\www_bget?map01040
Valine, leucine and isoleucine degradation	ko00280	8 out of 569 1.40597539543058%	79 out of 8805 0.897217490062465%	0.136641	1	MELO3C024820.2;MELO3C014547.2;MELO3C014551.2;MELO3C015795.2;MELO3C008920.2;MELO3C025317.2;MELO3C010405.2;MELO3C031924.2	K00020+K01640+K01640+K01968+K05605+K05605+K07513+K09699	https:\\www.genome.jp\dbget-bin\www_bget?map00280
Arginine biosynthesis	ko00220	8 out of 569 1.40597539543058%	79 out of 8805 0.897217490062465%	0.136641	1	MELO3C011208.2;MELO3C003399.2;MELO3C026229.2;MELO3C000117.2;MELO3C001462.2;MELO3C027855.2;MELO3C027861.2;novel.714	K00930+K01438+K01940+K14272+K14272+K14272+K14272+K14272	https:\\www.genome.jp\dbget-bin\www_bget?map00220
MAPK signaling pathway - plant	ko04016	25 out of 569 4.39367311072056%	310 out of 8805 3.52072685973878%	0.14706	1	MELO3C026342.2;MELO3C026462.2;MELO3C006872.2;MELO3C017023.2;MELO3C005209.2;MELO3C032468.2;MELO3C009127.2;MELO3C026754.2;MELO3C018544.2;MELO3C009136.2;MELO3C013854.2;MELO3C018394.2;MELO3C026019.2;MELO3C006852.2;MELO3C015408.2;MELO3C007739.2;MELO3C021918.2;MELO3C006404.2;MELO3C004498.2;MELO3C020857.2;MELO3C026395.2;MELO3C020718.2;MELO3C016399.2;MELO3C005493.2;MELO3C016340.2	K02183+K02183+K03781+K03781+K13420+K13420+K13424+K13447+K13449+K14496+K14496+K14496+K14496+K14497+K14497+K14498+K14498+K14514+K14515+K14515+K16224+K20536+K20537+K20728+K20772	https:\\www.genome.jp\dbget-bin\www_bget?map04016
Cutin, suberine and wax biosynthesis	ko00073	8 out of 569 1.40597539543058%	84 out of 8805 0.954003407155026%	0.174313	1	MELO3C001088.2;MELO3C021431.2;MELO3C035177.2;MELO3C035179.2;MELO3C005686.2;MELO3C013057.2;MELO3C022464.2;MELO3C006458.2	K13356+K13356+K13356+K13356+K15398+K15403+K15404+K20769	https:\\www.genome.jp\dbget-bin\www_bget?map00073
Flavone and flavonol biosynthesis	ko00944	2 out of 569 0.351493848857645%	12 out of 8805 0.136286201022147%	0.179449	1	MELO3C022034.2;MELO3C018851.2	K13264+K22794	https:\\www.genome.jp\dbget-bin\www_bget?map00944
Glycosphingolipid biosynthesis - globo and isoglobo series	ko00603	2 out of 569 0.351493848857645%	12 out of 8805 0.136286201022147%	0.179449	1	MELO3C011770.2;MELO3C011771.2	K07407+K07407	https:\\www.genome.jp\dbget-bin\www_bget?map00603
Isoflavonoid biosynthesis	ko00943	3 out of 569 0.527240773286467%	24 out of 8805 0.272572402044293%	0.19985	1	MELO3C022375.2;MELO3C022377.2;MELO3C022034.2	K13260+K13260+K13264	https:\\www.genome.jp\dbget-bin\www_bget?map00943
Nicotinate and nicotinamide metabolism	ko00760	5 out of 569 0.878734622144112%	49 out of 8805 0.556501987507098%	0.207924	1	MELO3C015180.2;MELO3C023998.2;MELO3C032437.2;MELO3C002307.2;MELO3C009252.2	K00858+K00858+K01081+K03517+K18551	https:\\www.genome.jp\dbget-bin\www_bget?map00760
Starch and sucrose metabolism	ko00500	24 out of 569 4.21792618629174%	311 out of 8805 3.5320840431573%	0.208708	1	MELO3C022334.2;MELO3C025876.2;MELO3C009861.2;MELO3C006552.2;MELO3C017588.2;MELO3C035085.2;MELO3C013887.2;MELO3C002685.2;novel.1985;novel.251;MELO3C007055.2;MELO3C015221.2;MELO3C030721.2;MELO3C011240.2;MELO3C016877.2;MELO3C005751.2;MELO3C002474.2;MELO3C027442.2;MELO3C030176.2;MELO3C030769.2;MELO3C005795.2;MELO3C020630.2;MELO3C023847.2;MELO3C031576.2	K00688+K00688+K00703+K00975+K01087+K01087+K01177+K01179+K01179+K01179+K01187+K01188+K01188+K01193+K01193+K01194+K05350+K05350+K05350+K05350+K13679+K19891+K19891+K19891	https:\\www.genome.jp\dbget-bin\www_bget?map00500
Diterpenoid biosynthesis	ko00904	5 out of 569 0.878734622144112%	52 out of 8805 0.590573537762635%	0.243999	1	MELO3C023378.2;MELO3C002483.2;MELO3C002735.2;MELO3C016152.2;MELO3C025434.2	K04124+K04125+K04125+K04125+K04125	https:\\www.genome.jp\dbget-bin\www_bget?map00904
Valine, leucine and isoleucine biosynthesis	ko00290	3 out of 569 0.527240773286467%	27 out of 8805 0.30664395229983%	0.252095	1	MELO3C024498.2;MELO3C024499.2;MELO3C027288.2	K01754+K01754+K01754	https:\\www.genome.jp\dbget-bin\www_bget?map00290
Glycerolipid metabolism	ko00561	11 out of 569 1.93321616871705%	137 out of 8805 1.55593412833617%	0.271043	1	MELO3C007180.2;MELO3C007928.2;MELO3C035517.2;MELO3C002017.2;MELO3C011770.2;MELO3C011771.2;MELO3C035031.2;MELO3C012279.2;MELO3C002126.2;MELO3C021253.2;MELO3C000228.2	K00679+K00679+K00679+K00901+K07407+K07407+K15728+K18693+K21362+K21362+K22920	https:\\www.genome.jp\dbget-bin\www_bget?map00561
Isoquinoline alkaloid biosynthesis	ko00950	5 out of 569 0.878734622144112%	55 out of 8805 0.624645088018172%	0.28156	1	MELO3C013583.2;MELO3C015021.2;MELO3C020268.2;MELO3C026416.2;MELO3C029386.2	K00815+K01742+K01742+K01742+K01742	https:\\www.genome.jp\dbget-bin\www_bget?map00950
Ether lipid metabolism	ko00565	4 out of 569 0.70298769771529%	44 out of 8805 0.499716070414537%	0.316326	1	MELO3C012189.2;MELO3C017400.2;MELO3C020590.2;MELO3C022029.2	K00993+K01047+K04628+K04628	https:\\www.genome.jp\dbget-bin\www_bget?map00565
Galactose metabolism	ko00052	12 out of 569 2.10896309314587%	161 out of 8805 1.82850653038047%	0.346834	1	MELO3C032442.2;MELO3C007055.2;MELO3C011240.2;MELO3C016877.2;MELO3C019557.2;MELO3C026841.2;MELO3C035110.2;MELO3C011770.2;MELO3C011771.2;MELO3C005054.2;MELO3C011991.2;MELO3C025521.2	K00850+K01187+K01193+K01193+K01784+K01784+K01784+K07407+K07407+K12309+K18819+K18819	https:\\www.genome.jp\dbget-bin\www_bget?map00052
Vitamin B6 metabolism	ko00750	3 out of 569 0.527240773286467%	33 out of 8805 0.374787052810903%	0.360301	1	MELO3C032550.2;MELO3C025766.2;MELO3C024400.2	K05275+K08681+K13248	https:\\www.genome.jp\dbget-bin\www_bget?map00750
Fatty acid elongation	ko00062	4 out of 569 0.70298769771529%	47 out of 8805 0.533787620670074%	0.361297	1	MELO3C007492.2;MELO3C026468.2;MELO3C012325.2;MELO3C012246.2	K10246+K10251+K10258+K15397	https:\\www.genome.jp\dbget-bin\www_bget?map00062
Phenylalanine, tyrosine and tryptophan biosynthesis	ko00400	5 out of 569 0.878734622144112%	63 out of 8805 0.715502555366269%	0.385477	1	MELO3C013583.2;MELO3C020958.2;MELO3C009363.2;MELO3C026887.2;MELO3C002476.2	K00815+K00891+K01657+K01695+K01696	https:\\www.genome.jp\dbget-bin\www_bget?map00400
2-Oxocarboxylic acid metabolism	ko01210	8 out of 569 1.40597539543058%	113 out of 8805 1.28336172629188%	0.447939	1	MELO3C025076.2;MELO3C011208.2;MELO3C003399.2;MELO3C000117.2;MELO3C001462.2;MELO3C027855.2;MELO3C027861.2;novel.714	K00031+K00930+K01438+K14272+K14272+K14272+K14272+K14272	https:\\www.genome.jp\dbget-bin\www_bget?map01210
Alanine, aspartate and glutamate metabolism	ko00250	21 out of 569 3.69068541300527%	313 out of 8805 3.55479840999432%	0.461961	1	MELO3C014568.2;MELO3C015151.2;MELO3C026229.2;MELO3C016787.2;MELO3C000117.2;MELO3C001462.2;MELO3C027855.2;MELO3C027861.2;novel.714;MELO3C028156.2;MELO3C028900.2;MELO3C029861.2;MELO3C031977.2;novel.1986;novel.1996;novel.2089;novel.2337;novel.184;novel.258;novel.381;novel.804	K00830+K00830+K01940+K13051+K14272+K14272+K14272+K14272+K14272+K16871+K16871+K16871+K16871+K16871+K16871+K16871+K16871+K16871+K16871+K16871+K16871	https:\\www.genome.jp\dbget-bin\www_bget?map00250
Pentose phosphate pathway	ko00030	5 out of 569 0.878734622144112%	70 out of 8805 0.795002839295855%	0.476021	1	MELO3C004430.2;MELO3C017817.2;MELO3C032442.2;MELO3C023354.2;MELO3C005310.2	K00131+K00616+K00850+K01623+K01807	https:\\www.genome.jp\dbget-bin\www_bget?map00030
Sphingolipid metabolism	ko00600	7 out of 569 1.23022847100176%	101 out of 8805 1.14707552526973%	0.480891	1	MELO3C020590.2;MELO3C022029.2;MELO3C007431.2;MELO3C011770.2;MELO3C011771.2;MELO3C005054.2;MELO3C022176.2	K04628+K04628+K04711+K07407+K07407+K12309+K17108	https:\\www.genome.jp\dbget-bin\www_bget?map00600
Tyrosine metabolism	ko00350	4 out of 569 0.70298769771529%	57 out of 8805 0.647359454855196%	0.50761	1	MELO3C013583.2;MELO3C023220.2;MELO3C026028.2;MELO3C023685.2	K00815+K01800+K07253+K18857	https:\\www.genome.jp\dbget-bin\www_bget?map00350
Glycerophospholipid metabolism	ko00564	9 out of 569 1.5817223198594%	137 out of 8805 1.55593412833617%	0.529544	1	MELO3C002017.2;MELO3C012189.2;MELO3C017400.2;MELO3C017356.2;MELO3C029740.2;novel.322;MELO3C035031.2;MELO3C016762.2;MELO3C012279.2	K00901+K00993+K01047+K05929+K05929+K05929+K15728+K16818+K18693	https:\\www.genome.jp\dbget-bin\www_bget?map00564
Biosynthesis of amino acids	ko01230	24 out of 569 4.21792618629174%	374 out of 8805 4.24758659852357%	0.545964	1	MELO3C025076.2;MELO3C017817.2;MELO3C032442.2;MELO3C003381.2;MELO3C020958.2;MELO3C011208.2;MELO3C003399.2;MELO3C023354.2;MELO3C009363.2;MELO3C026887.2;MELO3C002476.2;MELO3C001983.2;MELO3C024498.2;MELO3C024499.2;MELO3C027288.2;MELO3C021622.2;MELO3C005310.2;MELO3C026229.2;MELO3C000117.2;MELO3C001462.2;MELO3C027855.2;MELO3C027861.2;novel.714;MELO3C005698.2	K00031+K00616+K00850+K00873+K00891+K00930+K01438+K01623+K01657+K01695+K01696+K01738+K01754+K01754+K01754+K01803+K01807+K01940+K14272+K14272+K14272+K14272+K14272+K15634	https:\\www.genome.jp\dbget-bin\www_bget?map01230
Mismatch repair	ko03430	4 out of 569 0.70298769771529%	60 out of 8805 0.681431005110733%	0.548695	1	MELO3C013794.2;MELO3C003638.2;MELO3C012349.2;MELO3C022021.2	K07466+K10739+K10740+K10755	https:\\www.genome.jp\dbget-bin\www_bget?map03430
Phosphonate and phosphinate metabolism	ko00440	1 out of 569 0.175746924428823%	12 out of 8805 0.136286201022147%	0.551649	1	MELO3C012189.2	K00993	https:\\www.genome.jp\dbget-bin\www_bget?map00440
Glutathione metabolism	ko00480	9 out of 569 1.5817223198594%	141 out of 8805 1.60136286201022%	0.564969	1	MELO3C025076.2;MELO3C006350.2;MELO3C009299.2;MELO3C016167.2;MELO3C030737.2;MELO3C032563.2;novel.1641;novel.689;novel.1750	K00031+K00799+K00799+K00799+K00799+K00799+K00799+K00799+K00799	https:\\www.genome.jp\dbget-bin\www_bget?map00480
Ascorbate and aldarate metabolism	ko00053	5 out of 569 0.878734622144112%	78 out of 8805 0.885860306643952%	0.573444	1	MELO3C029317.2;MELO3C013014.2;MELO3C015430.2;MELO3C034376.2;MELO3C004377.2	K00423+K00469+K00469+K08232+K10046	https:\\www.genome.jp\dbget-bin\www_bget?map00053
Monobactam biosynthesis	ko00261	1 out of 569 0.175746924428823%	14 out of 8805 0.159000567859171%	0.6078	1	MELO3C003762.2	K13811	https:\\www.genome.jp\dbget-bin\www_bget?map00261
Purine metabolism	ko00230	11 out of 569 1.93321616871705%	181 out of 8805 2.05565019875071%	0.628378	1	MELO3C013962.2;MELO3C003381.2;MELO3C010785.2;MELO3C023150.2;MELO3C032437.2;MELO3C003761.2;MELO3C009521.2;MELO3C014235.2;MELO3C023557.2;MELO3C003762.2;MELO3C014174.2	K00759+K00873+K00939+K00942+K01081+K06966+K06966+K06966+K06966+K13811+K14977	https:\\www.genome.jp\dbget-bin\www_bget?map00230
Betalain biosynthesis	ko00965	1 out of 569 0.175746924428823%	15 out of 8805 0.170357751277683%	0.633186	1	MELO3C001982.2	K15777	https:\\www.genome.jp\dbget-bin\www_bget?map00965
ABC transporters	ko02010	7 out of 569 1.23022847100176%	117 out of 8805 1.32879045996593%	0.638574	1	novel.2162;MELO3C006644.2;MELO3C016010.2;MELO3C016011.2;MELO3C019602.2;MELO3C009572.2;MELO3C016221.2	K05643+K05658+K05666+K05666+K05677+K05681+K05681	https:\\www.genome.jp\dbget-bin\www_bget?map02010
Cyanoamino acid metabolism	ko00460	9 out of 569 1.5817223198594%	151 out of 8805 1.71493469619534%	0.64802	1	MELO3C015221.2;MELO3C030721.2;MELO3C002474.2;MELO3C027442.2;MELO3C030176.2;MELO3C030769.2;MELO3C004054.2;MELO3C016787.2;MELO3C018423.2	K01188+K01188+K05350+K05350+K05350+K05350+K08248+K13051+K20802	https:\\www.genome.jp\dbget-bin\www_bget?map00460
Tryptophan metabolism	ko00380	6 out of 569 1.05448154657293%	103 out of 8805 1.16978989210676%	0.662359	1	MELO3C020794.2;MELO3C006872.2;MELO3C017023.2;MELO3C021843.2;MELO3C021846.2;MELO3C022376.2	K01426+K03781+K03781+K07408+K07408+K07408	https:\\www.genome.jp\dbget-bin\www_bget?map00380
Fructose and mannose metabolism	ko00051	5 out of 569 0.878734622144112%	87 out of 8805 0.988074957410562%	0.67057	1	MELO3C006865.2;MELO3C006866.2;MELO3C032442.2;MELO3C023354.2;MELO3C021622.2	K00008+K00008+K00850+K01623+K01803	https:\\www.genome.jp\dbget-bin\www_bget?map00051
Homologous recombination	ko03440	5 out of 569 0.878734622144112%	88 out of 8805 0.999432140829074%	0.680411	1	MELO3C013794.2;MELO3C007093.2;MELO3C003638.2;MELO3C012349.2;MELO3C019447.2	K07466+K10683+K10739+K10740+K10901	https:\\www.genome.jp\dbget-bin\www_bget?map03440
Pyrimidine metabolism	ko00240	6 out of 569 1.05448154657293%	106 out of 8805 1.20386144236229%	0.689447	1	MELO3C032437.2;MELO3C002362.2;MELO3C003761.2;MELO3C009521.2;MELO3C014235.2;MELO3C023557.2	K01081+K01493+K06966+K06966+K06966+K06966	https:\\www.genome.jp\dbget-bin\www_bget?map00240
SNARE interactions in vesicular transport	ko04130	2 out of 569 0.351493848857645%	37 out of 8805 0.420215786484952%	0.700361	1	MELO3C009548.2;MELO3C025764.2	K08486+K08506	https:\\www.genome.jp\dbget-bin\www_bget?map04130
Arginine and proline metabolism	ko00330	5 out of 569 0.878734622144112%	91 out of 8805 1.03350369108461%	0.708742	1	MELO3C002752.2;MELO3C033846.2;novel.2354;novel.1130;MELO3C020794.2	K00819+K00819+K00819+K00819+K01426	https:\\www.genome.jp\dbget-bin\www_bget?map00330
Inositol phosphate metabolism	ko00562	6 out of 569 1.05448154657293%	109 out of 8805 1.23793299261783%	0.715067	1	MELO3C013014.2;MELO3C015430.2;MELO3C021867.2;MELO3C021622.2;MELO3C017581.2;MELO3C003148.2	K00469+K00469+K00913+K01803+K01858+K18081	https:\\www.genome.jp\dbget-bin\www_bget?map00562
Citrate cycle (TCA cycle)	ko00020	4 out of 569 0.70298769771529%	75 out of 8805 0.851788756388416%	0.723134	1	MELO3C007915.2;MELO3C017175.2;MELO3C025076.2;MELO3C021268.2	K00025+K00026+K00031+K01648	https:\\www.genome.jp\dbget-bin\www_bget?map00020
Phenylalanine metabolism	ko00360	4 out of 569 0.70298769771529%	77 out of 8805 0.87450312322544%	0.742125	1	MELO3C013583.2;MELO3C020794.2;MELO3C026028.2;MELO3C017809.2	K00815+K01426+K07253+K10775	https:\\www.genome.jp\dbget-bin\www_bget?map00360
Sulfur metabolism	ko00920	3 out of 569 0.527240773286467%	60 out of 8805 0.681431005110733%	0.754067	1	MELO3C009765.2;MELO3C001983.2;MELO3C003762.2	K01082+K01738+K13811	https:\\www.genome.jp\dbget-bin\www_bget?map00920
Tropane, piperidine and pyridine alkaloid biosynthesis	ko00960	2 out of 569 0.351493848857645%	43 out of 8805 0.488358886996025%	0.776187	1	MELO3C013583.2;MELO3C009232.2	K00815+K08081	https:\\www.genome.jp\dbget-bin\www_bget?map00960
Propanoate metabolism	ko00640	3 out of 569 0.527240773286467%	63 out of 8805 0.715502555366269%	0.782894	1	MELO3C008920.2;MELO3C025317.2;MELO3C031924.2	K05605+K05605+K09699	https:\\www.genome.jp\dbget-bin\www_bget?map00640
Histidine metabolism	ko00340	1 out of 569 0.175746924428823%	24 out of 8805 0.272572402044293%	0.799209	1	MELO3C008357.2	K01590	https:\\www.genome.jp\dbget-bin\www_bget?map00340
Fatty acid metabolism	ko01212	5 out of 569 0.878734622144112%	104 out of 8805 1.18114707552527%	0.810857	1	MELO3C010405.2;MELO3C007492.2;MELO3C026468.2;MELO3C009630.2;MELO3C012325.2	K07513+K10246+K10251+K10256+K10258	https:\\www.genome.jp\dbget-bin\www_bget?map01212
Butanoate metabolism	ko00650	14 out of 569 2.46045694200351%	266 out of 8805 3.02101078932425%	0.824102	1	MELO3C014547.2;MELO3C014551.2;MELO3C028156.2;MELO3C028900.2;MELO3C029861.2;MELO3C031977.2;novel.1986;novel.1996;novel.2089;novel.2337;novel.184;novel.258;novel.381;novel.804	K01640+K01640+K16871+K16871+K16871+K16871+K16871+K16871+K16871+K16871+K16871+K16871+K16871+K16871	https:\\www.genome.jp\dbget-bin\www_bget?map00650
Autophagy - other	ko04136	2 out of 569 0.351493848857645%	48 out of 8805 0.545144804088586%	0.826009	1	MELO3C031894.2;MELO3C031895.2	K07203+K07203	https:\\www.genome.jp\dbget-bin\www_bget?map04136
Nucleotide excision repair	ko03420	5 out of 569 0.878734622144112%	111 out of 8805 1.26064735945486%	0.85275	1	MELO3C013794.2;MELO3C003638.2;MELO3C012349.2;MELO3C022021.2;novel.252	K07466+K10739+K10740+K10755+K10846	https:\\www.genome.jp\dbget-bin\www_bget?map03420
One carbon pool by folate	ko00670	1 out of 569 0.175746924428823%	29 out of 8805 0.329358319136854%	0.856373	1	MELO3C014368.2	K00605	https:\\www.genome.jp\dbget-bin\www_bget?map00670
Other glycan degradation	ko00511	4 out of 569 0.70298769771529%	93 out of 8805 1.05621805792164%	0.859868	1	MELO3C007919.2;MELO3C018385.2;MELO3C005054.2;MELO3C022176.2	K01191+K01227+K12309+K17108	https:\\www.genome.jp\dbget-bin\www_bget?map00511
Phosphatidylinositol signaling system	ko04070	5 out of 569 0.878734622144112%	113 out of 8805 1.28336172629188%	0.863202	1	MELO3C002017.2;MELO3C021867.2;MELO3C026342.2;MELO3C026462.2;MELO3C003148.2	K00901+K00913+K02183+K02183+K18081	https:\\www.genome.jp\dbget-bin\www_bget?map04070
Pyruvate metabolism	ko00620	7 out of 569 1.23022847100176%	151 out of 8805 1.71493469619534%	0.864648	1	MELO3C007915.2;MELO3C017175.2;MELO3C013000.2;MELO3C003381.2;MELO3C006585.2;MELO3C018724.2;MELO3C025360.2	K00025+K00026+K00029+K00873+K01006+K01595+K01759	https:\\www.genome.jp\dbget-bin\www_bget?map00620
Biotin metabolism	ko00780	1 out of 569 0.175746924428823%	31 out of 8805 0.352072685973878%	0.874395	1	MELO3C033088.2	K19562	https:\\www.genome.jp\dbget-bin\www_bget?map00780
Arachidonic acid metabolism	ko00590	2 out of 569 0.351493848857645%	55 out of 8805 0.624645088018172%	0.879028	1	MELO3C017400.2;MELO3C017945.2	K01047+K08726	https:\\www.genome.jp\dbget-bin\www_bget?map00590
Lysine degradation	ko00310	4 out of 569 0.70298769771529%	99 out of 8805 1.12436115843271%	0.890359	1	novel.505;novel.22;novel.430;MELO3C015556.2	K11426+K11426+K11426+K14157	https:\\www.genome.jp\dbget-bin\www_bget?map00310
Ribosome biogenesis in eukaryotes	ko03008	6 out of 569 1.05448154657293%	141 out of 8805 1.60136286201022%	0.900566	1	MELO3C008491.2;novel.62;novel.2113;novel.1462;novel.1148;MELO3C012264.2	K03539+K14537+K14537+K14537+K14545+K14566	https:\\www.genome.jp\dbget-bin\www_bget?map03008
Glycolysis / Gluconeogenesis	ko00010	9 out of 569 1.5817223198594%	200 out of 8805 2.27143668370244%	0.906902	1	MELO3C004430.2;MELO3C032442.2;MELO3C003381.2;MELO3C006585.2;MELO3C007227.2;MELO3C023354.2;MELO3C021622.2;MELO3C005698.2;MELO3C023685.2	K00131+K00850+K00873+K01006+K01568+K01623+K01803+K15634+K18857	https:\\www.genome.jp\dbget-bin\www_bget?map00010
beta-Alanine metabolism	ko00410	2 out of 569 0.351493848857645%	60 out of 8805 0.681431005110733%	0.9073	1	MELO3C008920.2;MELO3C025317.2	K05605+K05605	https:\\www.genome.jp\dbget-bin\www_bget?map00410
N-Glycan biosynthesis	ko00510	2 out of 569 0.351493848857645%	62 out of 8805 0.704145371947757%	0.916776	1	MELO3C005637.2;MELO3C009254.2	K00729+K00729	https:\\www.genome.jp\dbget-bin\www_bget?map00510
Ubiquinone and other terpenoid-quinone biosynthesis	ko00130	2 out of 569 0.351493848857645%	64 out of 8805 0.726859738784781%	0.925336	1	MELO3C013583.2;MELO3C014321.2	K00815+K12502	https:\\www.genome.jp\dbget-bin\www_bget?map00130
Protein export	ko03060	2 out of 569 0.351493848857645%	65 out of 8805 0.738216922203294%	0.929299	1	MELO3C016721.2;MELO3C005757.2	K03100+K09490	https:\\www.genome.jp\dbget-bin\www_bget?map03060
RNA degradation	ko03018	8 out of 569 1.40597539543058%	192 out of 8805 2.18057921635434%	0.935377	1	MELO3C032442.2;MELO3C028577.2;MELO3C018831.2;novel.2107;novel.245;MELO3C005356.2;MELO3C012209.2;MELO3C019964.2	K00850+K12604+K12606+K12621+K12621+K13126+K13126+K13126	https:\\www.genome.jp\dbget-bin\www_bget?map03018
Glycosylphosphatidylinositol (GPI)-anchor biosynthesis	ko00563	1 out of 569 0.175746924428823%	41 out of 8805 0.465644520159001%	0.935781	1	MELO3C003752.2	K03860	https:\\www.genome.jp\dbget-bin\www_bget?map00563
Folate biosynthesis	ko00790	1 out of 569 0.175746924428823%	43 out of 8805 0.488358886996025%	0.94385	1	MELO3C002365.2	K15631	https:\\www.genome.jp\dbget-bin\www_bget?map00790
Cysteine and methionine metabolism	ko00270	6 out of 569 1.05448154657293%	158 out of 8805 1.79443498012493%	0.947707	1	MELO3C007915.2;MELO3C017175.2;MELO3C013583.2;MELO3C001983.2;MELO3C014282.2;MELO3C016340.2	K00025+K00026+K00815+K01738+K08967+K20772	https:\\www.genome.jp\dbget-bin\www_bget?map00270
Fatty acid degradation	ko00071	2 out of 569 0.351493848857645%	71 out of 8805 0.806360022714367%	0.949199	1	MELO3C010405.2;MELO3C023685.2	K07513+K18857	https:\\www.genome.jp\dbget-bin\www_bget?map00071
Selenocompound metabolism	ko00450	1 out of 569 0.175746924428823%	46 out of 8805 0.522430437251562%	0.954095	1	MELO3C003762.2	K13811	https:\\www.genome.jp\dbget-bin\www_bget?map00450
Proteasome	ko03050	4 out of 569 0.70298769771529%	119 out of 8805 1.35150482680295%	0.954114	1	MELO3C005204.2;MELO3C016232.2;MELO3C018952.2;novel.2348	K03063+K03063+K03063+K11599	https:\\www.genome.jp\dbget-bin\www_bget?map03050
Base excision repair	ko03410	2 out of 569 0.351493848857645%	73 out of 8805 0.829074389551391%	0.954553	1	MELO3C022371.2;MELO3C017721.2	K03575+K10773	https:\\www.genome.jp\dbget-bin\www_bget?map03410
RNA polymerase	ko03020	4 out of 569 0.70298769771529%	122 out of 8805 1.38557637705849%	0.959981	1	MELO3C014390.2;MELO3C015314.2;MELO3C019537.2;novel.1297	K03006+K03006+K03006+K03007	https:\\www.genome.jp\dbget-bin\www_bget?map03020
Phagosome	ko04145	3 out of 569 0.527240773286467%	100 out of 8805 1.13571834185122%	0.961193	1	MELO3C003677.2;MELO3C004568.2;MELO3C002388.2	K03661+K04392+K08054	https:\\www.genome.jp\dbget-bin\www_bget?map04145
Glycosaminoglycan degradation	ko00531	2 out of 569 0.351493848857645%	82 out of 8805 0.931289040318001%	0.972647	1	novel.1475;MELO3C005054.2	K01205+K12309	https:\\www.genome.jp\dbget-bin\www_bget?map00531
Amino sugar and nucleotide sugar metabolism	ko00520	6 out of 569 1.05448154657293%	180 out of 8805 2.0442930153322%	0.978725	1	MELO3C006552.2;MELO3C019557.2;MELO3C026841.2;MELO3C035110.2;MELO3C004377.2;MELO3C000152.2	K00975+K01784+K01784+K01784+K10046+K13648	https:\\www.genome.jp\dbget-bin\www_bget?map00520
Aminoacyl-tRNA biosynthesis	ko00970	3 out of 569 0.527240773286467%	115 out of 8805 1.3060760931289%	0.98199	1	MELO3C014666.2;MELO3C022433.2;MELO3C007863.2	K01870+K01870+K02433	https:\\www.genome.jp\dbget-bin\www_bget?map00970
mRNA surveillance pathway	ko03015	7 out of 569 1.23022847100176%	211 out of 8805 2.39636570130608%	0.985693	1	MELO3C015082.2;MELO3C005356.2;MELO3C012209.2;MELO3C019964.2;MELO3C019750.2;MELO3C006504.2;MELO3C003640.2	K11584+K13126+K13126+K13126+K14400+K14411+K14416	https:\\www.genome.jp\dbget-bin\www_bget?map03015
Glycosphingolipid biosynthesis - ganglio series	ko00604	1 out of 569 0.175746924428823%	64 out of 8805 0.726859738784781%	0.986314	1	MELO3C005054.2	K12309	https:\\www.genome.jp\dbget-bin\www_bget?map00604
Ubiquitin mediated proteolysis	ko04120	7 out of 569 1.23022847100176%	222 out of 8805 2.52129471890971%	0.99101	1	MELO3C013919.2;MELO3C004582.2;MELO3C011921.2;MELO3C034878.2;MELO3C006565.2;MELO3C003150.2;MELO3C023889.2	K03347+K03350+K03362+K10589+K10604+K10614+K10614	https:\\www.genome.jp\dbget-bin\www_bget?map04120
Photosynthesis	ko00195	3 out of 569 0.527240773286467%	136 out of 8805 1.54457694491766%	0.994126	1	MELO3C008060.2;MELO3C010608.2;MELO3C031367.2	K02701+K03542+K03542	https:\\www.genome.jp\dbget-bin\www_bget?map00195
Oxidative phosphorylation	ko00190	6 out of 569 1.05448154657293%	224 out of 8805 2.54400908574674%	0.997058	1	MELO3C030695.2;novel.556;MELO3C003677.2;MELO3C006727.2;MELO3C022919.2;MELO3C035665.2	K01535+K02261+K03661+K03884+K03959+K05582	https:\\www.genome.jp\dbget-bin\www_bget?map00190
RNA transport	ko03013	7 out of 569 1.23022847100176%	248 out of 8805 2.81658148779103%	0.997151	1	MELO3C021499.2;MELO3C009092.2;MELO3C015238.2;MELO3C008491.2;MELO3C005356.2;MELO3C012209.2;MELO3C019964.2	K00784+K03239+K03260+K03539+K13126+K13126+K13126	https:\\www.genome.jp\dbget-bin\www_bget?map03013
Endocytosis	ko04144	8 out of 569 1.40597539543058%	280 out of 8805 3.18001135718342%	0.998109	1	MELO3C019533.2;MELO3C032750.2;novel.2259;novel.94;novel.211;MELO3C002769.2;MELO3C014813.2;MELO3C004551.2	K05755+K07937+K07937+K07937+K07937+K09526+K12198+K18443	https:\\www.genome.jp\dbget-bin\www_bget?map04144
Protein processing in endoplasmic reticulum	ko04141	11 out of 569 1.93321616871705%	370 out of 8805 4.20215786484952%	0.999292	1	MELO3C013919.2;MELO3C015294.2;MELO3C002388.2;MELO3C011021.2;MELO3C005757.2;MELO3C032621.2;MELO3C032739.2;novel.791;MELO3C016706.2;MELO3C002465.2;MELO3C034926.2	K03347+K04079+K08054+K09487+K09490+K10085+K10085+K10085+K10666+K13993+K14003	https:\\www.genome.jp\dbget-bin\www_bget?map04141
Spliceosome	ko03040	8 out of 569 1.40597539543058%	323 out of 8805 3.66837024417944%	0.999742	1	MELO3C026686.2;MELO3C008177.2;novel.2107;novel.245;MELO3C011809.2;MELO3C000030.2;MELO3C022295.2;MELO3C019833.2	K11092+K11094+K12621+K12621+K12818+K12835+K12867+K12885	https:\\www.genome.jp\dbget-bin\www_bget?map03040
Pentose and glucuronate interconversions	ko00040	5 out of 569 0.878734622144112%	259 out of 8805 2.94151050539466%	0.999862	1	MELO3C006865.2;MELO3C006866.2;MELO3C010668.2;MELO3C003093.2;MELO3C023343.2	K00008+K00008+K01213+K01728+K22935	https:\\www.genome.jp\dbget-bin\www_bget?map00040
Ribosome	ko03010	8 out of 569 1.40597539543058%	442 out of 8805 5.0198750709824%	0.999999	1	MELO3C023997.2;MELO3C004600.2;MELO3C020369.2;MELO3C011819.2;novel.1630;novel.1824;MELO3C023879.2;MELO3C025892.2	K02863+K02866+K02921+K02925+K02940+K02940+K02960+K02960	https:\\www.genome.jp\dbget-bin\www_bget?map03010

## Sheet: Table S9
Table S9. KEGG enrichment analysis of DEGs in the 0 S ck vs. 10 S ck.
#KEGG_pathway	ko_id	Cluter_frequency	Genome_frequency	P-value	Corrected_P-value	GeneID	KEGG Orthology	hyperlink
Biosynthesis of secondary metabolites	ko01110	274 out of 814 33.6609336609337%	2078 out of 8805 23.6002271436684%	0	0	MELO3C002170.2;MELO3C003155.2;MELO3C020157.2;MELO3C019572.2;MELO3C015691.2;MELO3C007915.2;MELO3C025076.2;MELO3C008985.2;MELO3C026889.2;MELO3C003735.2;MELO3C005809.2;MELO3C034560.2;MELO3C010494.2;MELO3C026282.2;MELO3C007564.2;MELO3C012035.2;MELO3C013592.2;MELO3C010754.2;MELO3C006734.2;MELO3C014655.2;MELO3C014658.2;MELO3C014627.2;MELO3C014628.2;MELO3C014630.2;MELO3C014635.2;MELO3C014637.2;MELO3C014…	K00002+K00002+K00006+K00010+K00021+K00025+K00031+K00036+K00059+K00083+K00083+K00083+K00128+K00133+K00145+K00161+K00218+K00281+K00382+K00430+K00430+K00454+K00454+K00454+K00454+K00454+K00454+K00454+K00475+K00475+K00487+K00605+K00616+K00640+K00658+K00660+K00695+K00699+K00750+K00789+K00789+K00789+K00791+K00815+K00815+K00815+K00816+K00827+K00830+K00830+K00847+K00850+K00850+K00861+K00891+K00891+K00901+…	https:\\www.genome.jp\dbget-bin\www_bget?map01110
Ubiquinone and other terpenoid-quinone biosynthesis	ko00130	17 out of 814 2.08845208845209%	64 out of 8805 0.726859738784781%	4.7408e-05	0.00583119	MELO3C019585.2;MELO3C013583.2;MELO3C015365.2;MELO3C025613.2;MELO3C011988.2;MELO3C017473.2;MELO3C024724.2;MELO3C018621.2;MELO3C017156.2;MELO3C029757.2;MELO3C004437.2;MELO3C010679.2;MELO3C018223.2;MELO3C025861.2;MELO3C024736.2;MELO3C007073.2;MELO3C008946.2	K00487+K00815+K00815+K00815+K01661+K01904+K01904+K02548+K02552+K02552+K03183+K03183+K03183+K03809+K05928+K14760+K17872	https:\\www.genome.jp\dbget-bin\www_bget?map00130
Carotenoid biosynthesis	ko00906	19 out of 814 2.33415233415233%	79 out of 8805 0.897217490062465%	7.68038e-05	0.00944687	MELO3C016185.2;MELO3C025102.2;MELO3C004633.2;MELO3C000537.2;MELO3C013343.2;MELO3C020965.2;MELO3C007127.2;MELO3C027057.2;MELO3C002191.2;MELO3C023620.2;MELO3C023621.2;MELO3C031051.2;MELO3C016219.2;MELO3C035278.2;MELO3C018463.2;MELO3C006938.2;MELO3C014945.2;MELO3C013771.2;MELO3C015917.2	K02291+K02291+K06444+K09838+K09838+K09839+K09840+K09840+K09841+K09841+K09841+K09842+K09843+K09843+K14595+K15746+K15747+K17911+K17911	https:\\www.genome.jp\dbget-bin\www_bget?map00906
Phenylalanine, tyrosine and tryptophan biosynthesis	ko00400	16 out of 814 1.96560196560197%	63 out of 8805 0.715502555366269%	0.000140719	0.0173084	MELO3C013583.2;MELO3C015365.2;MELO3C025613.2;MELO3C014943.2;MELO3C020958.2;MELO3C009927.2;MELO3C007744.2;MELO3C008294.2;MELO3C009363.2;MELO3C002476.2;MELO3C026789.2;MELO3C022015.2;MELO3C022018.2;MELO3C004795.2;MELO3C007396.2;MELO3C004475.2	K00815+K00815+K00815+K00891+K00891+K01609+K01626+K01657+K01657+K01696+K01817+K01850+K01850+K05359+K05359+K15227	https:\\www.genome.jp\dbget-bin\www_bget?map00400
Metabolic pathways	ko01100	437 out of 814 53.6855036855037%	4203 out of 8805 47.7342419080068%	0.00020802	0.0255865	MELO3C002170.2;MELO3C003155.2;MELO3C019572.2;MELO3C024820.2;MELO3C015691.2;MELO3C007915.2;MELO3C015407.2;MELO3C025076.2;MELO3C008985.2;MELO3C026889.2;MELO3C011853.2;MELO3C003735.2;MELO3C005809.2;MELO3C034560.2;MELO3C005948.2;MELO3C009956.2;MELO3C010494.2;MELO3C004430.2;MELO3C026282.2;MELO3C007564.2;MELO3C012035.2;MELO3C013592.2;MELO3C006011.2;MELO3C010754.2;MELO3C026168.2;MELO3C006734.2;MELO3C007…	K00002+K00002+K00010+K00020+K00021+K00025+K00029+K00031+K00036+K00059+K00079+K00083+K00083+K00083+K00103+K00122+K00128+K00131+K00133+K00145+K00161+K00218+K00275+K00281+K00366+K00382+K00423+K00423+K00430+K00430+K00432+K00432+K00434+K00434+K00434+K00454+K00454+K00454+K00454+K00454+K00454+K00454+K00469+K00475+K00475+K00480+K00487+K00512+K00512+K00512+K00512+K00605+K00616+K00640+K00658+K00660+K00679+…	https:\\www.genome.jp\dbget-bin\www_bget?map01100
Glyoxylate and dicarboxylate metabolism	ko00630	25 out of 814 3.07125307125307%	133 out of 8805 1.51050539466212%	0.000436094	0.0536396	MELO3C007915.2;MELO3C009956.2;MELO3C010754.2;MELO3C006734.2;MELO3C002444.2;MELO3C014568.2;MELO3C015151.2;MELO3C013927.2;MELO3C034052.2;MELO3C007942.2;MELO3C025111.2;MELO3C006577.2;MELO3C020230.2;MELO3C022828.2;MELO3C023599.2;MELO3C003386.2;MELO3C006872.2;MELO3C017023.2;MELO3C026532.2;MELO3C004233.2;MELO3C007124.2;MELO3C022683.2;MELO3C013350.2;MELO3C024249.2;MELO3C013091.2	K00025+K00122+K00281+K00382+K00605+K00830+K00830+K01433+K01625+K01681+K01913+K01915+K01915+K01915+K01915+K02437+K03781+K03781+K03781+K11517+K11517+K11517+K15893+K15919+K18121	https:\\www.genome.jp\dbget-bin\www_bget?map00630
Ascorbate and aldarate metabolism	ko00053	17 out of 814 2.08845208845209%	78 out of 8805 0.885860306643952%	0.000627263	0.0771534	MELO3C005948.2;MELO3C010494.2;MELO3C007777.2;MELO3C015643.2;MELO3C003559.2;MELO3C010627.2;MELO3C013362.2;MELO3C015430.2;MELO3C008262.2;MELO3C021554.2;MELO3C024527.2;novel.968;MELO3C004377.2;MELO3C024345.2;MELO3C013136.2;MELO3C005297.2;MELO3C020204.2	K00103+K00128+K00423+K00423+K00434+K00434+K00434+K00469+K00699+K08232+K08232+K08232+K10046+K14085+K14190+K21888+K21888	https:\\www.genome.jp\dbget-bin\www_bget?map00053
Fatty acid elongation	ko00062	12 out of 814 1.47420147420147%	47 out of 8805 0.533787620670074%	0.000895868	0.110192	MELO3C013920.2;MELO3C026468.2;MELO3C012323.2;MELO3C012325.2;MELO3C013676.2;MELO3C003827.2;MELO3C006484.2;MELO3C010942.2;MELO3C012498.2;MELO3C012500.2;MELO3C012507.2;MELO3C012508.2	K01074+K10251+K10258+K10258+K10703+K15397+K15397+K15397+K15397+K15397+K15397+K15397	https:\\www.genome.jp\dbget-bin\www_bget?map00062
Isoflavonoid biosynthesis	ko00943	8 out of 814 0.982800982800983%	24 out of 8805 0.272572402044293%	0.000988197	0.121548	MELO3C016739.2;MELO3C016794.2;MELO3C019206.2;MELO3C019221.2;MELO3C022375.2;MELO3C022377.2;MELO3C021064.2;MELO3C022034.2	K13258+K13260+K13260+K13260+K13260+K13260+K13264+K13264	https:\\www.genome.jp\dbget-bin\www_bget?map00943
Pentose phosphate pathway	ko00030	15 out of 814 1.84275184275184%	70 out of 8805 0.795002839295855%	0.00154244	0.18972	MELO3C008985.2;MELO3C004430.2;MELO3C017817.2;MELO3C011057.2;MELO3C032442.2;MELO3C013203.2;MELO3C023354.2;MELO3C034052.2;MELO3C001998.2;MELO3C004370.2;MELO3C012301.2;MELO3C021811.2;MELO3C003214.2;MELO3C003215.2;MELO3C011682.2	K00036+K00131+K00616+K00850+K00850+K01623+K01623+K01625+K01783+K01807+K01807+K01807+K03841+K03841+K03841	https:\\www.genome.jp\dbget-bin\www_bget?map00030
Nitrogen metabolism	ko00910	10 out of 814 1.22850122850123%	40 out of 8805 0.454287336740488%	0.00280397	0.344888	MELO3C026168.2;MELO3C009958.2;MELO3C004922.2;MELO3C004925.2;MELO3C009476.2;MELO3C035349.2;MELO3C006577.2;MELO3C020230.2;MELO3C022828.2;MELO3C023599.2	K00366+K01673+K01674+K01674+K01674+K01674+K01915+K01915+K01915+K01915	https:\\www.genome.jp\dbget-bin\www_bget?map00910
Flavone and flavonol biosynthesis	ko00944	5 out of 814 0.614250614250614%	12 out of 8805 0.136286201022147%	0.0030396	0.373871	MELO3C017219.2;MELO3C021064.2;MELO3C022034.2;MELO3C018849.2;MELO3C018851.2	K05280+K13264+K13264+K22794+K22794	https:\\www.genome.jp\dbget-bin\www_bget?map00944
alpha-Linolenic acid metabolism	ko00592	18 out of 814 2.21130221130221%	98 out of 8805 1.1130039750142%	0.00344336	0.423533	MELO3C014627.2;MELO3C014628.2;MELO3C014630.2;MELO3C014635.2;MELO3C014637.2;MELO3C014638.2;MELO3C024348.2;MELO3C010910.2;MELO3C018412.2;MELO3C018413.2;MELO3C003015.2;MELO3C022090.2;MELO3C017009.2;MELO3C035535.2;MELO3C004565.2;MELO3C018833.2;MELO3C003318.2;MELO3C016762.2	K00454+K00454+K00454+K00454+K00454+K00454+K00454+K01723+K01723+K01723+K10525+K10525+K10526+K10526+K10527+K10528+K16818+K16818	https:\\www.genome.jp\dbget-bin\www_bget?map00592
Porphyrin and chlorophyll metabolism	ko00860	14 out of 814 1.71990171990172%	72 out of 8805 0.817717206132879%	0.00555921	0.683783	MELO3C013592.2;MELO3C008262.2;MELO3C023131.2;MELO3C007233.2;MELO3C002961.2;MELO3C014286.2;MELO3C014304.2;MELO3C012300.2;MELO3C022037.2;MELO3C011320.2;MELO3C013632.2;MELO3C016736.2;MELO3C005616.2;MELO3C008435.2	K00218+K00699+K03403+K03405+K08099+K08099+K08099+K08101+K13544+K19073+K19073+K21480+K22013+K22013	https:\\www.genome.jp\dbget-bin\www_bget?map00860
Flavonoid biosynthesis	ko00941	13 out of 814 1.5970515970516%	67 out of 8805 0.760931289040318%	0.00754265	0.927746	MELO3C005801.2;MELO3C035229.2;MELO3C019585.2;MELO3C014767.2;MELO3C015829.2;MELO3C020146.2;MELO3C025484.2;MELO3C009162.2;MELO3C018422.2;MELO3C017219.2;MELO3C002193.2;MELO3C004373.2;MELO3C022373.2	K00475+K00475+K00487+K00660+K01859+K01859+K01859+K05278+K05278+K05280+K13065+K13065+K13065	https:\\www.genome.jp\dbget-bin\www_bget?map00941
Photosynthesis - antenna proteins	ko00196	6 out of 814 0.737100737100737%	21 out of 8805 0.238500851788756%	0.0098991	1	MELO3C015536.2;MELO3C035770.2;MELO3C010859.2;MELO3C012912.2;MELO3C029936.2;MELO3C017067.2	K08908+K08910+K08911+K08912+K08917+K14172	https:\\www.genome.jp\dbget-bin\www_bget?map00196
Glutathione metabolism	ko00480	22 out of 814 2.7027027027027%	141 out of 8805 1.60136286201022%	0.00996085	1	MELO3C025076.2;MELO3C008985.2;MELO3C005666.2;MELO3C017729.2;MELO3C003559.2;MELO3C010627.2;MELO3C013362.2;MELO3C003188.2;MELO3C003201.2;MELO3C006355.2;MELO3C011334.2;MELO3C016167.2;MELO3C032563.2;MELO3C033195.2;novel.1750;MELO3C004135.2;MELO3C019234.2;MELO3C014795.2;MELO3C021884.2;MELO3C005297.2;MELO3C020204.2;MELO3C010599.2	K00031+K00036+K00432+K00432+K00434+K00434+K00434+K00799+K00799+K00799+K00799+K00799+K00799+K00799+K00799+K01255+K01255+K10808+K18592+K21888+K21888+K22596	https:\\www.genome.jp\dbget-bin\www_bget?map00480
Carbon metabolism	ko01200	53 out of 814 6.51105651105651%	420 out of 8805 4.77001703577513%	0.0113925	1	MELO3C007915.2;MELO3C015407.2;MELO3C025076.2;MELO3C008985.2;MELO3C009956.2;MELO3C004430.2;MELO3C012035.2;MELO3C010754.2;MELO3C006734.2;MELO3C002444.2;MELO3C017817.2;MELO3C024900.2;MELO3C015434.2;MELO3C014568.2;MELO3C015151.2;MELO3C011057.2;MELO3C032442.2;MELO3C026722.2;novel.1386;MELO3C025149.2;MELO3C003491.2;MELO3C007687.2;MELO3C013203.2;MELO3C023354.2;MELO3C034052.2;MELO3C007942.2;MELO3C009709.…	K00025+K00029+K00031+K00036+K00122+K00131+K00161+K00281+K00382+K00605+K00616+K00640+K00658+K00830+K00830+K00850+K00850+K00855+K00855+K01100+K01610+K01610+K01623+K01623+K01625+K01681+K01738+K01738+K01754+K01754+K01754+K01783+K01803+K01807+K01807+K01807+K01899+K01913+K02437+K03781+K03781+K03781+K03841+K03841+K03841+K05298+K05605+K11517+K11517+K11517+K15893+K15919+K18121	https:\\www.genome.jp\dbget-bin\www_bget?map01200
Linoleic acid metabolism	ko00591	10 out of 814 1.22850122850123%	51 out of 8805 0.579216354344123%	0.0167654	1	MELO3C014627.2;MELO3C014628.2;MELO3C014630.2;MELO3C014635.2;MELO3C014637.2;MELO3C014638.2;MELO3C024348.2;MELO3C011799.2;MELO3C004244.2;MELO3C004257.2	K00454+K00454+K00454+K00454+K00454+K00454+K00454+K07424+K15718+K15718	https:\\www.genome.jp\dbget-bin\www_bget?map00591
Photosynthesis	ko00195	20 out of 814 2.45700245700246%	136 out of 8805 1.54457694491766%	0.0246751	1	MELO3C000196.2;MELO3C027174.2;MELO3C025005.2;MELO3C000277.2;MELO3C000399.2;MELO3C006533.2;MELO3C019440.2;MELO3C019441.2;MELO3C001174.2;MELO3C007091.2;MELO3C008060.2;MELO3C000428.2;MELO3C010108.2;MELO3C025467.2;MELO3C025475.2;MELO3C026109.2;MELO3C010608.2;MELO3C006032.2;MELO3C018748.2;MELO3C022393.2	K02111+K02112+K02113+K02635+K02637+K02639+K02639+K02639+K02689+K02698+K02701+K02703+K02717+K02717+K02717+K02717+K03542+K08901+K08902+K08903	https:\\www.genome.jp\dbget-bin\www_bget?map00195
Arachidonic acid metabolism	ko00590	10 out of 814 1.22850122850123%	55 out of 8805 0.624645088018172%	0.0275028	1	MELO3C011853.2;MELO3C005666.2;MELO3C017729.2;MELO3C014858.2;MELO3C011352.2;MELO3C017945.2;MELO3C017947.2;MELO3C017952.2;MELO3C009797.2;MELO3C021884.2	K00079+K00432+K00432+K01832+K05309+K08726+K08726+K08726+K15730+K18592	https:\\www.genome.jp\dbget-bin\www_bget?map00590
Riboflavin metabolism	ko00740	7 out of 814 0.85995085995086%	36 out of 8805 0.40885860306644%	0.0438437	1	MELO3C009608.2;MELO3C010673.2;MELO3C025477.2;MELO3C005243.2;MELO3C007747.2;MELO3C022462.2;MELO3C011756.2	K00861+K01513+K01513+K14379+K20884+K20884+K22949	https:\\www.genome.jp\dbget-bin\www_bget?map00740
Tryptophan metabolism	ko00380	15 out of 814 1.84275184275184%	103 out of 8805 1.16978989210676%	0.0508715	1	MELO3C010494.2;MELO3C006734.2;MELO3C015434.2;MELO3C015944.2;MELO3C006872.2;MELO3C017023.2;MELO3C026532.2;MELO3C021851.2;MELO3C022376.2;MELO3C012817.2;MELO3C002310.2;MELO3C024345.2;MELO3C026272.2;MELO3C013315.2;MELO3C027370.2	K00128+K00382+K00658+K00816+K03781+K03781+K03781+K07408+K07408+K11816+K11868+K14085+K16903+K22588+K22588	https:\\www.genome.jp\dbget-bin\www_bget?map00380
Carbon fixation in photosynthetic organisms	ko00710	18 out of 814 2.21130221130221%	131 out of 8805 1.4877910278251%	0.0565754	1	MELO3C007915.2;MELO3C015407.2;MELO3C026722.2;novel.1386;MELO3C025149.2;MELO3C003491.2;MELO3C007687.2;MELO3C013203.2;MELO3C023354.2;MELO3C001998.2;MELO3C025916.2;MELO3C004370.2;MELO3C012301.2;MELO3C021811.2;MELO3C003214.2;MELO3C003215.2;MELO3C011682.2;MELO3C014752.2	K00025+K00029+K00855+K00855+K01100+K01610+K01610+K01623+K01623+K01783+K01803+K01807+K01807+K01807+K03841+K03841+K03841+K05298	https:\\www.genome.jp\dbget-bin\www_bget?map00710
Peroxisome	ko04146	19 out of 814 2.33415233415233%	141 out of 8805 1.60136286201022%	0.0601714	1	MELO3C025076.2;MELO3C014568.2;MELO3C015151.2;MELO3C006872.2;MELO3C017023.2;MELO3C026532.2;MELO3C015351.2;MELO3C017624.2;MELO3C008809.2;MELO3C017945.2;MELO3C017947.2;MELO3C017952.2;MELO3C004233.2;MELO3C007124.2;MELO3C022683.2;MELO3C008694.2;MELO3C006810.2;MELO3C035177.2;MELO3C002637.2	K00031+K00830+K00830+K03781+K03781+K03781+K04564+K04564+K04565+K08726+K08726+K08726+K11517+K11517+K11517+K13345+K13352+K13356+K17879	https:\\www.genome.jp\dbget-bin\www_bget?map04146
Circadian rhythm - plant	ko04712	15 out of 814 1.84275184275184%	106 out of 8805 1.20386144236229%	0.0626234	1	MELO3C014767.2;MELO3C003316.2;MELO3C004050.2;MELO3C010985.2;MELO3C011576.2;MELO3C017501.2;MELO3C025940.2;MELO3C017168.2;MELO3C022331.2;MELO3C022520.2;MELO3C009859.2;MELO3C012104.2;MELO3C024540.2;MELO3C003686.2;MELO3C011250.2	K00660+K10143+K12135+K12135+K12135+K12135+K12135+K16221+K16221+K16221+K16222+K16222+K16223+K16241+K16241	https:\\www.genome.jp\dbget-bin\www_bget?map04712
Glycine, serine and threonine metabolism	ko00260	15 out of 814 1.84275184275184%	108 out of 8805 1.22657580919932%	0.0714041	1	MELO3C026282.2;MELO3C010754.2;MELO3C006734.2;MELO3C002444.2;MELO3C026045.2;MELO3C014568.2;MELO3C015151.2;MELO3C002476.2;MELO3C024498.2;MELO3C024499.2;MELO3C027288.2;MELO3C003386.2;MELO3C024345.2;MELO3C013350.2;MELO3C024249.2	K00133+K00281+K00382+K00605+K00827+K00830+K00830+K01696+K01754+K01754+K01754+K02437+K14085+K15893+K15919	https:\\www.genome.jp\dbget-bin\www_bget?map00260
Sesquiterpenoid and triterpenoid biosynthesis	ko00909	7 out of 814 0.85995085995086%	41 out of 8805 0.465644520159001%	0.0794675	1	MELO3C002520.2;MELO3C005562.2;MELO3C014047.2;MELO3C016588.2;MELO3C027727.2;MELO3C022374.2;MELO3C019564.2	K14175+K15803+K15803+K15803+K15803+K15812+K15891	https:\\www.genome.jp\dbget-bin\www_bget?map00909
Thiamine metabolism	ko00730	6 out of 814 0.737100737100737%	34 out of 8805 0.386144236229415%	0.0885556	1	MELO3C006346.2;MELO3C010785.2;MELO3C011719.2;MELO3C019938.2;MELO3C017499.2;MELO3C035299.2	K00878+K00939+K00939+K00939+K01662+K03147	https:\\www.genome.jp\dbget-bin\www_bget?map00730
Glycosphingolipid biosynthesis - globo and isoglobo series	ko00603	3 out of 814 0.368550368550369%	12 out of 8805 0.136286201022147%	0.0921758	1	MELO3C010698.2;MELO3C011770.2;MELO3C011771.2	K07407+K07407+K07407	https:\\www.genome.jp\dbget-bin\www_bget?map00603
Phosphonate and phosphinate metabolism	ko00440	3 out of 814 0.368550368550369%	12 out of 8805 0.136286201022147%	0.0921758	1	MELO3C012191.2;MELO3C020038.2;MELO3C013096.2	K00993+K00993+K06167	https:\\www.genome.jp\dbget-bin\www_bget?map00440
Biosynthesis of amino acids	ko01230	42 out of 814 5.15970515970516%	374 out of 8805 4.24758659852357%	0.105328	1	MELO3C025076.2;MELO3C026282.2;MELO3C007564.2;MELO3C017817.2;MELO3C024900.2;MELO3C012911.2;MELO3C023606.2;MELO3C024471.2;MELO3C011057.2;MELO3C032442.2;MELO3C014943.2;MELO3C020958.2;MELO3C009927.2;MELO3C013203.2;MELO3C023354.2;MELO3C007744.2;MELO3C008294.2;MELO3C009363.2;MELO3C007942.2;MELO3C002476.2;MELO3C009709.2;MELO3C015398.2;MELO3C024498.2;MELO3C024499.2;MELO3C027288.2;MELO3C001998.2;MELO3C025…	K00031+K00133+K00145+K00616+K00640+K00789+K00789+K00789+K00850+K00850+K00891+K00891+K01609+K01623+K01623+K01626+K01657+K01657+K01681+K01696+K01738+K01738+K01754+K01754+K01754+K01783+K01803+K01807+K01807+K01807+K01817+K01850+K01850+K01915+K01915+K01915+K01915+K01940+K01953+K05359+K05359+K15227	https:\\www.genome.jp\dbget-bin\www_bget?map01230
Glycerolipid metabolism	ko00561	17 out of 814 2.08845208845209%	137 out of 8805 1.55593412833617%	0.128816	1	MELO3C002170.2;MELO3C003155.2;MELO3C010494.2;MELO3C007180.2;MELO3C007928.2;MELO3C014149.2;MELO3C016472.2;MELO3C035517.2;MELO3C002017.2;MELO3C022591.2;MELO3C010698.2;MELO3C011770.2;MELO3C011771.2;MELO3C024345.2;MELO3C008158.2;MELO3C014113.2;MELO3C002126.2	K00002+K00002+K00128+K00679+K00679+K00679+K00679+K00679+K00901+K01054+K07407+K07407+K07407+K14085+K18693+K18693+K21362	https:\\www.genome.jp\dbget-bin\www_bget?map00561
Isoquinoline alkaloid biosynthesis	ko00950	8 out of 814 0.982800982800983%	55 out of 8805 0.624645088018172%	0.131448	1	MELO3C013583.2;MELO3C015365.2;MELO3C025613.2;MELO3C015002.2;MELO3C029386.2;MELO3C016892.2;MELO3C016893.2;MELO3C022513.2	K00815+K00815+K00815+K01742+K01742+K21580+K21580+K22097	https:\\www.genome.jp\dbget-bin\www_bget?map00950
Galactose metabolism	ko00052	19 out of 814 2.33415233415233%	161 out of 8805 1.82850653038047%	0.159795	1	MELO3C011057.2;MELO3C032442.2;MELO3C007055.2;MELO3C011242.2;MELO3C011245.2;MELO3C024383.2;novel.792;MELO3C009884.2;MELO3C009979.2;MELO3C010314.2;MELO3C023110.2;MELO3C010698.2;MELO3C011770.2;MELO3C011771.2;MELO3C005054.2;MELO3C013055.2;MELO3C015469.2;MELO3C016876.2;MELO3C023335.2	K00850+K00850+K01187+K01193+K01193+K01193+K01193+K01785+K06617+K06617+K06617+K07407+K07407+K07407+K12309+K12309+K12309+K12309+K12309	https:\\www.genome.jp\dbget-bin\www_bget?map00052
Zeatin biosynthesis	ko00908	6 out of 814 0.737100737100737%	41 out of 8805 0.465644520159001%	0.173624	1	MELO3C026323.2;MELO3C016098.2;MELO3C005829.2;MELO3C009386.2;MELO3C009387.2;MELO3C022647.2	K00279+K00791+K13496+K13496+K13496+K13496	https:\\www.genome.jp\dbget-bin\www_bget?map00908
Plant-pathogen interaction	ko04626	46 out of 814 5.65110565110565%	433 out of 8805 4.91766042021579%	0.175156	1	MELO3C009683.2;MELO3C011062.2;MELO3C021998.2;MELO3C026342.2;MELO3C026259.2;MELO3C001941.2;MELO3C009944.2;MELO3C025374.2;MELO3C025790.2;MELO3C008095.2;MELO3C015426.2;MELO3C018480.2;MELO3C009127.2;MELO3C020489.2;MELO3C018717.2;MELO3C014660.2;MELO3C018843.2;MELO3C028909.2;MELO3C003695.2;MELO3C019590.2;MELO3C026754.2;MELO3C009818.2;MELO3C017353.2;MELO3C020263.2;MELO3C022506.2;MELO3C026214.2;MELO3C030…	K02183+K02183+K02183+K02183+K02358+K05391+K05391+K13412+K13413+K13420+K13420+K13420+K13424+K13424+K13425+K13427+K13429+K13429+K13434+K13434+K13447+K13448+K13448+K13448+K13448+K13448+K13448+K13448+K13457+K13459+K13466+K13466+K13466+K13466+K13473+K15397+K15397+K15397+K15397+K15397+K15397+K15397+K16224+K18834+K18834+K18878	https:\\www.genome.jp\dbget-bin\www_bget?map04626
Cysteine and methionine metabolism	ko00270	18 out of 814 2.21130221130221%	158 out of 8805 1.79443498012493%	0.207396	1	MELO3C007915.2;MELO3C026282.2;MELO3C024900.2;MELO3C012911.2;MELO3C023606.2;MELO3C024471.2;MELO3C013583.2;MELO3C015365.2;MELO3C025613.2;MELO3C015944.2;MELO3C026045.2;MELO3C004110.2;MELO3C009709.2;MELO3C015398.2;MELO3C011916.2;MELO3C014437.2;MELO3C014282.2;MELO3C016340.2	K00025+K00133+K00640+K00789+K00789+K00789+K00815+K00815+K00815+K00816+K00827+K01611+K01738+K01738+K05396+K05933+K08967+K20772	https:\\www.genome.jp\dbget-bin\www_bget?map00270
Plant hormone signal transduction	ko04075	50 out of 814 6.14250614250614%	489 out of 8805 5.55366269165247%	0.242005	1	MELO3C025790.2;MELO3C014895.2;MELO3C013851.2;MELO3C002143.2;MELO3C007125.2;MELO3C015030.2;MELO3C022678.2;MELO3C024336.2;MELO3C003035.2;MELO3C004728.2;MELO3C018458.2;MELO3C006344.2;MELO3C012951.2;MELO3C014310.2;MELO3C025308.2;MELO3C028893.2;MELO3C007104.2;MELO3C025070.2;MELO3C013558.2;MELO3C027346.2;MELO3C000885.2;MELO3C002378.2;MELO3C005991.2;MELO3C009007.2;MELO3C019649.2;MELO3C021167.2;novel.217…	K13413+K13415+K13422+K13464+K13464+K13464+K13464+K13464+K13946+K14431+K14432+K14484+K14484+K14484+K14484+K14484+K14486+K14486+K14487+K14487+K14488+K14488+K14488+K14488+K14488+K14488+K14488+K14489+K14489+K14490+K14491+K14491+K14491+K14491+K14491+K14491+K14491+K14491+K14492+K14494+K14495+K14497+K14498+K14504+K14505+K14506+K14508+K14509+K14514+K16189	https:\\www.genome.jp\dbget-bin\www_bget?map04075
Citrate cycle (TCA cycle)	ko00020	9 out of 814 1.10565110565111%	75 out of 8805 0.851788756388416%	0.254686	1	MELO3C007915.2;MELO3C025076.2;MELO3C012035.2;MELO3C006734.2;MELO3C015434.2;MELO3C003491.2;MELO3C007687.2;MELO3C007942.2;MELO3C025039.2	K00025+K00031+K00161+K00382+K00658+K01610+K01610+K01681+K01899	https:\\www.genome.jp\dbget-bin\www_bget?map00020
Aminoacyl-tRNA biosynthesis	ko00970	13 out of 814 1.5970515970516%	115 out of 8805 1.3060760931289%	0.263468	1	MELO3C006665.2;MELO3C006716.2;MELO3C014666.2;MELO3C022433.2;MELO3C003560.2;MELO3C003719.2;MELO3C007024.2;MELO3C007409.2;MELO3C018826.2;MELO3C021113.2;MELO3C014457.2;MELO3C003479.2;MELO3C014727.2	K01870+K01870+K01870+K01870+K01875+K01883+K01889+K01892+K01892+K01893+K02433+K02435+K04567	https:\\www.genome.jp\dbget-bin\www_bget?map00970
Fructose and mannose metabolism	ko00051	10 out of 814 1.22850122850123%	87 out of 8805 0.988074957410562%	0.282009	1	MELO3C022452.2;MELO3C011057.2;MELO3C032442.2;MELO3C013203.2;MELO3C023354.2;MELO3C025916.2;MELO3C005458.2;MELO3C003214.2;MELO3C003215.2;MELO3C011682.2	K00847+K00850+K00850+K01623+K01623+K01803+K01809+K03841+K03841+K03841	https:\\www.genome.jp\dbget-bin\www_bget?map00051
Glycerophospholipid metabolism	ko00564	15 out of 814 1.84275184275184%	137 out of 8805 1.55593412833617%	0.283398	1	MELO3C020157.2;MELO3C002017.2;MELO3C012191.2;MELO3C020038.2;MELO3C014464.2;MELO3C029352.2;MELO3C013048.2;MELO3C023415.2;MELO3C024877.2;novel.1329;MELO3C025035.2;MELO3C003318.2;MELO3C016762.2;MELO3C008158.2;MELO3C014113.2	K00006+K00901+K00993+K00993+K01094+K01114+K01115+K01115+K01126+K01613+K06129+K16818+K16818+K18693+K18693	https:\\www.genome.jp\dbget-bin\www_bget?map00564
Lysine degradation	ko00310	11 out of 814 1.35135135135135%	99 out of 8805 1.12436115843271%	0.306377	1	MELO3C010494.2;MELO3C006734.2;MELO3C015434.2;MELO3C025631.2;MELO3C010193.2;novel.22;MELO3C024345.2;MELO3C005046.2;MELO3C009332.2;MELO3C017545.2;MELO3C019330.2	K00128+K00382+K00658+K11420+K11423+K11426+K14085+K22410+K22410+K22410+K22410	https:\\www.genome.jp\dbget-bin\www_bget?map00310
Sulfur metabolism	ko00920	7 out of 814 0.85995085995086%	60 out of 8805 0.681431005110733%	0.317346	1	MELO3C024900.2;MELO3C007632.2;MELO3C002563.2;MELO3C018215.2;MELO3C009709.2;MELO3C015398.2;MELO3C005535.2	K00640+K00860+K01082+K01082+K01738+K01738+K22966	https:\\www.genome.jp\dbget-bin\www_bget?map00920
Sphingolipid metabolism	ko00600	11 out of 814 1.35135135135135%	101 out of 8805 1.14707552526973%	0.329974	1	MELO3C007547.2;MELO3C007431.2;MELO3C010698.2;MELO3C011770.2;MELO3C011771.2;MELO3C005054.2;MELO3C013055.2;MELO3C015469.2;MELO3C016876.2;MELO3C023335.2;MELO3C022176.2	K04708+K04711+K07407+K07407+K07407+K12309+K12309+K12309+K12309+K12309+K17108	https:\\www.genome.jp\dbget-bin\www_bget?map00600
Vitamin B6 metabolism	ko00750	4 out of 814 0.491400491400491%	33 out of 8805 0.374787052810903%	0.364514	1	MELO3C006011.2;MELO3C021433.2;MELO3C032550.2;MELO3C025766.2	K00275+K05275+K05275+K08681	https:\\www.genome.jp\dbget-bin\www_bget?map00750
Folate biosynthesis	ko00790	5 out of 814 0.614250614250614%	43 out of 8805 0.488358886996025%	0.365872	1	MELO3C011853.2;MELO3C005462.2;MELO3C007160.2;MELO3C009821.2;MELO3C025614.2	K00079+K01724+K01724+K01930+K18482	https:\\www.genome.jp\dbget-bin\www_bget?map00790
Tropane, piperidine and pyridine alkaloid biosynthesis	ko00960	5 out of 814 0.614250614250614%	43 out of 8805 0.488358886996025%	0.365872	1	MELO3C013583.2;MELO3C015365.2;MELO3C025613.2;MELO3C009233.2;MELO3C023885.2	K00815+K00815+K00815+K08081+K08081	https:\\www.genome.jp\dbget-bin\www_bget?map00960
Ribosome	ko03010	43 out of 814 5.28255528255528%	442 out of 8805 5.0198750709824%	0.38401	1	MELO3C000754.2;MELO3C023582.2;MELO3C011720.2;MELO3C005800.2;MELO3C025669.2;MELO3C012254.2;MELO3C000108.2;MELO3C009091.2;MELO3C006766.2;MELO3C013906.2;MELO3C027088.2;MELO3C024121.2;MELO3C031870.2;MELO3C008191.2;MELO3C006400.2;MELO3C018954.2;MELO3C022485.2;MELO3C003811.2;MELO3C001514.2;MELO3C007218.2;MELO3C010199.2;MELO3C009284.2;MELO3C025869.2;MELO3C006088.2;MELO3C018813.2;MELO3C009965.2;MELO3C021…	K02863+K02863+K02864+K02867+K02871+K02876+K02878+K02879+K02881+K02884+K02887+K02888+K02895+K02899+K02902+K02904+K02906+K02909+K02913+K02914+K02916+K02918+K02926+K02931+K02933+K02935+K02935+K02939+K02940+K02945+K02945+K02945+K02946+K02948+K02950+K02952+K02959+K02960+K02961+K02968+K02975+K02990+K02996	https:\\www.genome.jp\dbget-bin\www_bget?map03010
Ether lipid metabolism	ko00565	5 out of 814 0.614250614250614%	44 out of 8805 0.499716070414537%	0.384878	1	MELO3C012191.2;MELO3C020038.2;MELO3C029352.2;MELO3C013048.2;MELO3C023415.2	K00993+K00993+K01114+K01115+K01115	https:\\www.genome.jp\dbget-bin\www_bget?map00565
Histidine metabolism	ko00340	3 out of 814 0.368550368550369%	24 out of 8805 0.272572402044293%	0.385073	1	MELO3C010494.2;MELO3C008357.2;MELO3C024345.2	K00128+K01590+K14085	https:\\www.genome.jp\dbget-bin\www_bget?map00340
RNA degradation	ko03018	19 out of 814 2.33415233415233%	192 out of 8805 2.18057921635434%	0.41275	1	MELO3C011057.2;MELO3C032442.2;MELO3C009794.2;MELO3C008146.2;MELO3C008833.2;MELO3C014709.2;MELO3C014512.2;MELO3C025580.2;MELO3C023026.2;MELO3C014661.2;MELO3C021130.2;MELO3C025524.2;MELO3C010587.2;MELO3C010588.2;MELO3C018062.2;MELO3C005356.2;MELO3C012209.2;MELO3C022304.2;MELO3C023523.2	K00850+K00850+K00962+K01148+K03654+K04077+K12581+K12581+K12598+K12603+K12608+K12608+K12619+K12619+K12624+K13126+K13126+K13126+K13126	https:\\www.genome.jp\dbget-bin\www_bget?map03018
Tyrosine metabolism	ko00350	6 out of 814 0.737100737100737%	57 out of 8805 0.647359454855196%	0.433525	1	MELO3C013583.2;MELO3C015365.2;MELO3C025613.2;MELO3C006680.2;MELO3C006189.2;MELO3C026028.2	K00815+K00815+K00815+K01557+K01800+K07253	https:\\www.genome.jp\dbget-bin\www_bget?map00350
Valine, leucine and isoleucine degradation	ko00280	8 out of 814 0.982800982800983%	79 out of 8805 0.897217490062465%	0.448656	1	MELO3C024820.2;MELO3C010494.2;MELO3C006734.2;MELO3C026045.2;MELO3C008920.2;MELO3C013912.2;MELO3C018163.2;MELO3C024345.2	K00020+K00128+K00382+K00827+K05605+K05607+K09699+K14085	https:\\www.genome.jp\dbget-bin\www_bget?map00280
Valine, leucine and isoleucine biosynthesis	ko00290	3 out of 814 0.368550368550369%	27 out of 8805 0.30664395229983%	0.461493	1	MELO3C024498.2;MELO3C024499.2;MELO3C027288.2	K01754+K01754+K01754	https:\\www.genome.jp\dbget-bin\www_bget?map00290
Stilbenoid, diarylheptanoid and gingerol biosynthesis	ko00945	5 out of 814 0.614250614250614%	49 out of 8805 0.556501987507098%	0.478649	1	MELO3C019585.2;MELO3C002193.2;MELO3C004373.2;MELO3C022373.2;MELO3C018859.2	K00487+K13065+K13065+K13065+K16040	https:\\www.genome.jp\dbget-bin\www_bget?map00945
DNA replication	ko03030	9 out of 814 1.10565110565111%	92 out of 8805 1.04486087450312%	0.481264	1	MELO3C010253.2;MELO3C003746.2;MELO3C027184.2;MELO3C031246.2;MELO3C025879.2;MELO3C013794.2;MELO3C012349.2;MELO3C021769.2;MELO3C022021.2	K02209+K02335+K02684+K02684+K04802+K07466+K10740+K10745+K10755	https:\\www.genome.jp\dbget-bin\www_bget?map03030
beta-Alanine metabolism	ko00410	6 out of 814 0.737100737100737%	60 out of 8805 0.681431005110733%	0.48388	1	MELO3C010494.2;MELO3C001938.2;MELO3C025078.2;MELO3C008920.2;MELO3C024345.2;MELO3C026384.2	K00128+K01580+K01580+K05605+K14085+K17839	https:\\www.genome.jp\dbget-bin\www_bget?map00410
Mismatch repair	ko03430	6 out of 814 0.737100737100737%	60 out of 8805 0.681431005110733%	0.48388	1	MELO3C025879.2;MELO3C002594.2;MELO3C013794.2;MELO3C012349.2;MELO3C002121.2;MELO3C022021.2	K04802+K07456+K07466+K10740+K10746+K10755	https:\\www.genome.jp\dbget-bin\www_bget?map03430
Brassinosteroid biosynthesis	ko00905	3 out of 814 0.368550368550369%	28 out of 8805 0.318001135718342%	0.48607	1	MELO3C025183.2;MELO3C022045.2;MELO3C022665.2	K09588+K09590+K20623	https:\\www.genome.jp\dbget-bin\www_bget?map00905
Taurine and hypotaurine metabolism	ko00430	3 out of 814 0.368550368550369%	28 out of 8805 0.318001135718342%	0.48607	1	MELO3C001938.2;MELO3C025078.2;MELO3C021884.2	K01580+K01580+K18592	https:\\www.genome.jp\dbget-bin\www_bget?map00430
Glycolysis / Gluconeogenesis	ko00010	19 out of 814 2.33415233415233%	200 out of 8805 2.27143668370244%	0.486105	1	MELO3C002170.2;MELO3C003155.2;MELO3C010494.2;MELO3C004430.2;MELO3C012035.2;MELO3C006734.2;MELO3C011057.2;MELO3C032442.2;MELO3C003491.2;MELO3C007687.2;MELO3C013203.2;MELO3C023354.2;MELO3C009884.2;MELO3C025916.2;MELO3C025111.2;MELO3C003214.2;MELO3C003215.2;MELO3C011682.2;MELO3C024345.2	K00002+K00002+K00128+K00131+K00161+K00382+K00850+K00850+K01610+K01610+K01623+K01623+K01785+K01803+K01913+K03841+K03841+K03841+K14085	https:\\www.genome.jp\dbget-bin\www_bget?map00010
Starch and sucrose metabolism	ko00500	29 out of 814 3.56265356265356%	311 out of 8805 3.5320840431573%	0.509891	1	MELO3C025101.2;MELO3C013941.2;MELO3C022452.2;MELO3C006552.2;MELO3C007768.2;MELO3C011362.2;MELO3C013969.2;MELO3C013887.2;MELO3C014105.2;MELO3C023067.2;MELO3C007055.2;MELO3C011430.2;MELO3C015216.2;MELO3C015221.2;MELO3C016384.2;MELO3C030721.2;MELO3C030722.2;MELO3C011242.2;MELO3C011245.2;MELO3C024383.2;novel.792;MELO3C010673.2;MELO3C025477.2;MELO3C026609.2;MELO3C018247.2;MELO3C012010.2;MELO3C017104.2…	K00695+K00750+K00847+K00975+K01087+K01087+K01087+K01177+K01177+K01177+K01187+K01188+K01188+K01188+K01188+K01188+K01188+K01193+K01193+K01193+K01193+K01513+K01513+K05349+K05350+K16055+K16055+K19891+K19891	https:\\www.genome.jp\dbget-bin\www_bget?map00500
Biosynthesis of unsaturated fatty acids	ko01040	4 out of 814 0.491400491400491%	40 out of 8805 0.454287336740488%	0.512787	1	MELO3C026468.2;MELO3C012323.2;MELO3C012325.2;MELO3C013676.2	K10251+K10258+K10258+K10703	https:\\www.genome.jp\dbget-bin\www_bget?map01040
Diterpenoid biosynthesis	ko00904	5 out of 814 0.614250614250614%	52 out of 8805 0.590573537762635%	0.53261	1	MELO3C013868.2;MELO3C011218.2;MELO3C002483.2;MELO3C016152.2;MELO3C005397.2	K04123+K04124+K04125+K04125+K05282	https:\\www.genome.jp\dbget-bin\www_bget?map00904
Cyanoamino acid metabolism	ko00460	14 out of 814 1.71990171990172%	151 out of 8805 1.71493469619534%	0.537079	1	MELO3C011430.2;MELO3C015216.2;MELO3C015221.2;MELO3C016384.2;MELO3C030721.2;MELO3C030722.2;MELO3C026609.2;MELO3C018247.2;MELO3C004054.2;MELO3C004059.2;MELO3C025585.2;MELO3C021884.2;MELO3C002777.2;MELO3C018423.2	K01188+K01188+K01188+K01188+K01188+K01188+K05349+K05350+K08248+K08248+K13035+K18592+K20802+K20802	https:\\www.genome.jp\dbget-bin\www_bget?map00460
Proteasome	ko03050	11 out of 814 1.35135135135135%	119 out of 8805 1.35150482680295%	0.546873	1	MELO3C021745.2;MELO3C026360.2;MELO3C021746.2;MELO3C007920.2;MELO3C006517.2;MELO3C000762.2;MELO3C013634.2;MELO3C007790.2;MELO3C016738.2;MELO3C013814.2;MELO3C004218.2	K02726+K02728+K02729+K02731+K02734+K02735+K03029+K03030+K03030+K03039+K03065	https:\\www.genome.jp\dbget-bin\www_bget?map03050
Phenylalanine metabolism	ko00360	7 out of 814 0.85995085995086%	77 out of 8805 0.87450312322544%	0.576472	1	MELO3C013583.2;MELO3C015365.2;MELO3C025613.2;MELO3C026028.2;MELO3C014224.2;MELO3C014228.2;MELO3C025786.2	K00815+K00815+K00815+K07253+K10775+K10775+K10775	https:\\www.genome.jp\dbget-bin\www_bget?map00360
Arginine biosynthesis	ko00220	7 out of 814 0.85995085995086%	79 out of 8805 0.897217490062465%	0.604289	1	MELO3C007564.2;MELO3C006577.2;MELO3C020230.2;MELO3C022828.2;MELO3C023599.2;MELO3C026229.2;MELO3C014660.2	K00145+K01915+K01915+K01915+K01915+K01940+K13427	https:\\www.genome.jp\dbget-bin\www_bget?map00220
Phenylpropanoid biosynthesis	ko00940	25 out of 814 3.07125307125307%	281 out of 8805 3.19136854060193%	0.612112	1	MELO3C003735.2;MELO3C005809.2;MELO3C034560.2;MELO3C014655.2;MELO3C014658.2;MELO3C019585.2;MELO3C011430.2;MELO3C015216.2;MELO3C015221.2;MELO3C016384.2;MELO3C030721.2;MELO3C030722.2;MELO3C017473.2;MELO3C024724.2;MELO3C026609.2;MELO3C018247.2;MELO3C014224.2;MELO3C014228.2;MELO3C025786.2;MELO3C002193.2;MELO3C004373.2;MELO3C022373.2;MELO3C009403.2;MELO3C014620.2;MELO3C021478.2	K00083+K00083+K00083+K00430+K00430+K00487+K01188+K01188+K01188+K01188+K01188+K01188+K01904+K01904+K05349+K05350+K10775+K10775+K10775+K13065+K13065+K13065+K13066+K23260+K23260	https:\\www.genome.jp\dbget-bin\www_bget?map00940
Other glycan degradation	ko00511	8 out of 814 0.982800982800983%	93 out of 8805 1.05621805792164%	0.637913	1	MELO3C007919.2;MELO3C021544.2;MELO3C005054.2;MELO3C013055.2;MELO3C015469.2;MELO3C016876.2;MELO3C023335.2;MELO3C022176.2	K01191+K01206+K12309+K12309+K12309+K12309+K12309+K17108	https:\\www.genome.jp\dbget-bin\www_bget?map00511
Limonene and pinene degradation	ko00903	1 out of 814 0.122850122850123%	11 out of 8805 0.124929017603634%	0.656194	1	MELO3C010494.2	K00128	https:\\www.genome.jp\dbget-bin\www_bget?map00903
MAPK signaling pathway - plant	ko04016	27 out of 814 3.31695331695332%	310 out of 8805 3.52072685973878%	0.659102	1	MELO3C002338.2;MELO3C009683.2;MELO3C011062.2;MELO3C021998.2;MELO3C026342.2;MELO3C006872.2;MELO3C017023.2;MELO3C026532.2;MELO3C025790.2;MELO3C008095.2;MELO3C015426.2;MELO3C018480.2;MELO3C013851.2;MELO3C009127.2;MELO3C020489.2;MELO3C018717.2;MELO3C026754.2;MELO3C008478.2;MELO3C027162.2;MELO3C015961.2;MELO3C015633.2;MELO3C024423.2;MELO3C018643.2;MELO3C007962.2;MELO3C007966.2;MELO3C002150.2;MELO3C016…	K00940+K02183+K02183+K02183+K02183+K03781+K03781+K03781+K13413+K13420+K13420+K13420+K13422+K13424+K13424+K13425+K13447+K14497+K14498+K14509+K14514+K16224+K17686+K20547+K20547+K20604+K20772	https:\\www.genome.jp\dbget-bin\www_bget?map04016
Terpenoid backbone biosynthesis	ko00900	7 out of 814 0.85995085995086%	84 out of 8805 0.954003407155026%	0.669367	1	MELO3C015691.2;MELO3C017499.2;MELO3C016140.2;MELO3C025855.2;MELO3C023278.2;MELO3C014907.2;MELO3C019564.2	K00021+K01662+K05356+K11778+K12742+K15889+K15891	https:\\www.genome.jp\dbget-bin\www_bget?map00900
Cutin, suberine and wax biosynthesis	ko00073	7 out of 814 0.85995085995086%	84 out of 8805 0.954003407155026%	0.669367	1	MELO3C035177.2;MELO3C005686.2;MELO3C026188.2;MELO3C006464.2;MELO3C030719.2;novel.945;MELO3C019884.2	K13356+K15398+K15400+K20769+K20769+K20769+K21995	https:\\www.genome.jp\dbget-bin\www_bget?map00073
Nicotinate and nicotinamide metabolism	ko00760	4 out of 814 0.491400491400491%	49 out of 8805 0.556501987507098%	0.675843	1	MELO3C023998.2;MELO3C010673.2;MELO3C025477.2;MELO3C023216.2	K00858+K01513+K01513+K11414	https:\\www.genome.jp\dbget-bin\www_bget?map00760
Inositol phosphate metabolism	ko00562	9 out of 814 1.10565110565111%	109 out of 8805 1.23793299261783%	0.688414	1	MELO3C019572.2;MELO3C015430.2;MELO3C018978.2;MELO3C009282.2;MELO3C029352.2;MELO3C005819.2;MELO3C025916.2;MELO3C008296.2;MELO3C026660.2	K00010+K00469+K01092+K01099+K01114+K01765+K01803+K05857+K05857	https:\\www.genome.jp\dbget-bin\www_bget?map00562
N-Glycan biosynthesis	ko00510	5 out of 814 0.614250614250614%	62 out of 8805 0.704145371947757%	0.690585	1	MELO3C005637.2;MELO3C009254.2;MELO3C011944.2;MELO3C007137.2;MELO3C007843.2	K00729+K00729+K00737+K01230+K07252	https:\\www.genome.jp\dbget-bin\www_bget?map00510
Homologous recombination	ko03440	7 out of 814 0.85995085995086%	88 out of 8805 0.999432140829074%	0.716383	1	MELO3C003746.2;MELO3C015555.2;MELO3C013794.2;MELO3C015934.2;novel.621;MELO3C012349.2;MELO3C006201.2	K02335+K04482+K07466+K10728+K10728+K10740+K10870	https:\\www.genome.jp\dbget-bin\www_bget?map03440
Glycosphingolipid biosynthesis - ganglio series	ko00604	5 out of 814 0.614250614250614%	64 out of 8805 0.726859738784781%	0.717374	1	MELO3C005054.2;MELO3C013055.2;MELO3C015469.2;MELO3C016876.2;MELO3C023335.2	K12309+K12309+K12309+K12309+K12309	https:\\www.genome.jp\dbget-bin\www_bget?map00604
Pantothenate and CoA biosynthesis	ko00770	4 out of 814 0.491400491400491%	52 out of 8805 0.590573537762635%	0.720911	1	MELO3C010494.2;MELO3C010673.2;MELO3C025477.2;MELO3C026384.2	K00128+K01513+K01513+K17839	https:\\www.genome.jp\dbget-bin\www_bget?map00770
Phosphatidylinositol signaling system	ko04070	9 out of 814 1.10565110565111%	113 out of 8805 1.28336172629188%	0.728928	1	MELO3C002017.2;MELO3C018978.2;MELO3C009282.2;MELO3C009683.2;MELO3C011062.2;MELO3C021998.2;MELO3C026342.2;MELO3C008296.2;MELO3C026660.2	K00901+K01092+K01099+K02183+K02183+K02183+K02183+K05857+K05857	https:\\www.genome.jp\dbget-bin\www_bget?map04070
Protein export	ko03060	5 out of 814 0.614250614250614%	65 out of 8805 0.738216922203294%	0.730134	1	MELO3C010903.2;MELO3C025353.2;MELO3C000347.2;MELO3C016112.2;MELO3C004130.2	K03100+K03100+K10956+K10956+K13431	https:\\www.genome.jp\dbget-bin\www_bget?map03060
Lysine biosynthesis	ko00300	1 out of 814 0.122850122850123%	14 out of 8805 0.159000567859171%	0.74311	1	MELO3C026282.2	K00133	https:\\www.genome.jp\dbget-bin\www_bget?map00300
Monobactam biosynthesis	ko00261	1 out of 814 0.122850122850123%	14 out of 8805 0.159000567859171%	0.74311	1	MELO3C026282.2	K00133	https:\\www.genome.jp\dbget-bin\www_bget?map00261
Glycosylphosphatidylinositol (GPI)-anchor biosynthesis	ko00563	3 out of 814 0.368550368550369%	41 out of 8805 0.465644520159001%	0.744219	1	MELO3C013716.2;MELO3C008120.2;MELO3C026601.2	K03858+K03860+K03860	https:\\www.genome.jp\dbget-bin\www_bget?map00563
One carbon pool by folate	ko00670	2 out of 814 0.245700245700246%	29 out of 8805 0.329358319136854%	0.763179	1	MELO3C002444.2;MELO3C013927.2	K00605+K01433	https:\\www.genome.jp\dbget-bin\www_bget?map00670
Betalain biosynthesis	ko00965	1 out of 814 0.122850122850123%	15 out of 8805 0.170357751277683%	0.766897	1	MELO3C002157.2	K15777	https:\\www.genome.jp\dbget-bin\www_bget?map00965
Pyrimidine metabolism	ko00240	8 out of 814 0.982800982800983%	106 out of 8805 1.20386144236229%	0.775713	1	MELO3C002338.2;MELO3C002362.2;MELO3C010673.2;MELO3C025477.2;MELO3C010935.2;MELO3C009342.2;MELO3C023557.2;MELO3C014795.2	K00940+K01493+K01513+K01513+K01520+K06966+K06966+K10808	https:\\www.genome.jp\dbget-bin\www_bget?map00240
Glycosaminoglycan degradation	ko00531	6 out of 814 0.737100737100737%	82 out of 8805 0.931289040318001%	0.781801	1	MELO3C004477.2;MELO3C005054.2;MELO3C013055.2;MELO3C015469.2;MELO3C016876.2;MELO3C023335.2	K07964+K12309+K12309+K12309+K12309+K12309	https:\\www.genome.jp\dbget-bin\www_bget?map00531
Amino sugar and nucleotide sugar metabolism	ko00520	14 out of 814 1.71990171990172%	180 out of 8805 2.0442930153322%	0.789727	1	MELO3C008875.2;MELO3C017931.2;MELO3C022452.2;MELO3C002704.2;MELO3C006552.2;MELO3C002759.2;MELO3C005458.2;MELO3C010252.2;MELO3C004377.2;MELO3C013255.2;MELO3C021077.2;MELO3C011366.2;MELO3C007962.2;MELO3C007966.2	K00770+K00770+K00847+K00972+K00975+K01183+K01809+K08678+K10046+K13648+K13648+K15920+K20547+K20547	https:\\www.genome.jp\dbget-bin\www_bget?map00520
Biotin metabolism	ko00780	2 out of 814 0.245700245700246%	31 out of 8805 0.352072685973878%	0.794984	1	MELO3C026889.2;MELO3C012993.2	K00059+K01942	https:\\www.genome.jp\dbget-bin\www_bget?map00780
Purine metabolism	ko00230	14 out of 814 1.71990171990172%	181 out of 8805 2.05565019875071%	0.796338	1	MELO3C007632.2;MELO3C010785.2;MELO3C011719.2;MELO3C019938.2;MELO3C002338.2;MELO3C024351.2;MELO3C007380.2;MELO3C025998.2;MELO3C010673.2;MELO3C025477.2;MELO3C014026.2;MELO3C009342.2;MELO3C023557.2;MELO3C014795.2	K00860+K00939+K00939+K00939+K00940+K00951+K01488+K01490+K01513+K01513+K01522+K06966+K06966+K10808	https:\\www.genome.jp\dbget-bin\www_bget?map00230
Selenocompound metabolism	ko00450	3 out of 814 0.368550368550369%	46 out of 8805 0.522430437251562%	0.811235	1	MELO3C023105.2;MELO3C015944.2;MELO3C016448.2	K00384+K00816+K08247	https:\\www.genome.jp\dbget-bin\www_bget?map00450
Nucleotide excision repair	ko03420	8 out of 814 0.982800982800983%	111 out of 8805 1.26064735945486%	0.817167	1	MELO3C003746.2;MELO3C022728.2;MELO3C025879.2;MELO3C013794.2;MELO3C025853.2;MELO3C012349.2;MELO3C022021.2;MELO3C024358.2	K02335+K03868+K04802+K07466+K10140+K10740+K10755+K10844	https:\\www.genome.jp\dbget-bin\www_bget?map03420
Pyruvate metabolism	ko00620	11 out of 814 1.35135135135135%	151 out of 8805 1.71493469619534%	0.836639	1	MELO3C007915.2;MELO3C015407.2;MELO3C010494.2;MELO3C012035.2;MELO3C006734.2;MELO3C003491.2;MELO3C007687.2;MELO3C006047.2;MELO3C025360.2;MELO3C025111.2;MELO3C024345.2	K00025+K00029+K00128+K00161+K00382+K01610+K01610+K01759+K01759+K01913+K14085	https:\\www.genome.jp\dbget-bin\www_bget?map00620
Propanoate metabolism	ko00640	4 out of 814 0.491400491400491%	63 out of 8805 0.715502555366269%	0.846473	1	MELO3C006734.2;MELO3C025039.2;MELO3C008920.2;MELO3C018163.2	K00382+K01899+K05605+K09699	https:\\www.genome.jp\dbget-bin\www_bget?map00640
Other types of O-glycan biosynthesis	ko00514	2 out of 814 0.245700245700246%	35 out of 8805 0.397501419647927%	0.847445	1	MELO3C001954.2;MELO3C012293.2	K20784+K20784	https:\\www.genome.jp\dbget-bin\www_bget?map00514
Basal transcription factors	ko03022	3 out of 814 0.368550368550369%	50 out of 8805 0.56785917092561%	0.853578	1	MELO3C002888.2;MELO3C024358.2;MELO3C009354.2	K03139+K10844+K14649	https:\\www.genome.jp\dbget-bin\www_bget?map03022
Arginine and proline metabolism	ko00330	6 out of 814 0.737100737100737%	91 out of 8805 1.03350369108461%	0.857757	1	MELO3C010494.2;MELO3C023359.2;MELO3C004110.2;MELO3C014660.2;MELO3C024345.2;MELO3C026384.2	K00128+K01583+K01611+K13427+K14085+K17839	https:\\www.genome.jp\dbget-bin\www_bget?map00330
Fatty acid metabolism	ko01212	7 out of 814 0.85995085995086%	104 out of 8805 1.18114707552527%	0.857792	1	MELO3C026889.2;MELO3C013920.2;MELO3C026468.2;MELO3C012323.2;MELO3C012325.2;MELO3C004565.2;MELO3C013676.2	K00059+K01074+K10251+K10258+K10258+K10527+K10703	https:\\www.genome.jp\dbget-bin\www_bget?map01212
Pentose and glucuronate interconversions	ko00040	19 out of 814 2.33415233415233%	259 out of 8805 2.94151050539466%	0.884807	1	MELO3C002170.2;MELO3C003155.2;MELO3C008262.2;MELO3C001969.2;MELO3C005291.2;MELO3C006821.2;MELO3C013699.2;MELO3C015761.2;MELO3C015962.2;MELO3C024306.2;MELO3C026806.2;MELO3C031751.2;MELO3C031782.2;MELO3C010668.2;MELO3C018881.2;MELO3C021245.2;MELO3C031616.2;MELO3C010706.2;MELO3C001998.2	K00002+K00002+K00699+K01051+K01051+K01051+K01051+K01051+K01051+K01051+K01051+K01051+K01051+K01213+K01213+K01213+K01213+K01728+K01783	https:\\www.genome.jp\dbget-bin\www_bget?map00040
Fatty acid degradation	ko00071	4 out of 814 0.491400491400491%	71 out of 8805 0.806360022714367%	0.904528	1	MELO3C010494.2;MELO3C006444.2;MELO3C004565.2;MELO3C024345.2	K00128+K07517+K10527+K14085	https:\\www.genome.jp\dbget-bin\www_bget?map00071
Phagosome	ko04145	6 out of 814 0.737100737100737%	100 out of 8805 1.13571834185122%	0.910501	1	MELO3C004568.2;MELO3C019315.2;MELO3C026613.2;MELO3C030042.2;MELO3C000347.2;MELO3C016112.2	K04392+K04392+K07374+K07897+K10956+K10956	https:\\www.genome.jp\dbget-bin\www_bget?map04145
Ribosome biogenesis in eukaryotes	ko03008	9 out of 814 1.10565110565111%	141 out of 8805 1.60136286201022%	0.914277	1	MELO3C023215.2;MELO3C025709.2;MELO3C010735.2;MELO3C007816.2;MELO3C010587.2;MELO3C010588.2;MELO3C001939.2;MELO3C005360.2;MELO3C022122.2	K03264+K03539+K06943+K07562+K12619+K12619+K14521+K14563+K14573	https:\\www.genome.jp\dbget-bin\www_bget?map03008
Base excision repair	ko03410	4 out of 814 0.491400491400491%	73 out of 8805 0.829074389551391%	0.915601	1	MELO3C003746.2;MELO3C025879.2;MELO3C005347.2;MELO3C017721.2	K02335+K04802+K10773+K10773	https:\\www.genome.jp\dbget-bin\www_bget?map03410
ABC transporters	ko02010	7 out of 814 0.85995085995086%	117 out of 8805 1.32879045996593%	0.924945	1	MELO3C017160.2;MELO3C021491.2;MELO3C024781.2;MELO3C022395.2;MELO3C024398.2;MELO3C004931.2;MELO3C016221.2	K05643+K05658+K05658+K05665+K05666+K05681+K05681	https:\\www.genome.jp\dbget-bin\www_bget?map02010
RNA polymerase	ko03020	7 out of 814 0.85995085995086%	122 out of 8805 1.38557637705849%	0.942236	1	MELO3C015314.2;MELO3C019537.2;MELO3C025248.2;MELO3C023232.2;MELO3C027953.2;MELO3C000330.2;MELO3C034917.2	K03006+K03006+K03006+K03021+K03040+K03046+K14721	https:\\www.genome.jp\dbget-bin\www_bget?map03020
Ubiquitin mediated proteolysis	ko04120	14 out of 814 1.71990171990172%	222 out of 8805 2.52129471890971%	0.956595	1	MELO3C015403.2;MELO3C011921.2;MELO3C022728.2;MELO3C013359.2;MELO3C031314.2;MELO3C025853.2;MELO3C003316.2;MELO3C003660.2;MELO3C015051.2;MELO3C002246.2;MELO3C007283.2;MELO3C016701.2;MELO3C003150.2;MELO3C009002.2	K03350+K03362+K03868+K06689+K06689+K10140+K10143+K10144+K10260+K10576+K10581+K10581+K10614+K10614	https:\\www.genome.jp\dbget-bin\www_bget?map04120
Steroid biosynthesis	ko00100	1 out of 814 0.122850122850123%	35 out of 8805 0.397501419647927%	0.966695	1	MELO3C014872.2	K01052	https:\\www.genome.jp\dbget-bin\www_bget?map00100
SNARE interactions in vesicular transport	ko04130	1 out of 814 0.122850122850123%	37 out of 8805 0.420215786484952%	0.972591	1	MELO3C010308.2	K08515	https:\\www.genome.jp\dbget-bin\www_bget?map04130
Various types of N-glycan biosynthesis	ko00513	1 out of 814 0.122850122850123%	42 out of 8805 0.477001703577513%	0.983163	1	MELO3C007137.2	K01230	https:\\www.genome.jp\dbget-bin\www_bget?map00513
RNA transport	ko03013	14 out of 814 1.71990171990172%	248 out of 8805 2.81658148779103%	0.986758	1	MELO3C021906.2;MELO3C009092.2;MELO3C003456.2;MELO3C015238.2;MELO3C011371.2;MELO3C025709.2;MELO3C007816.2;MELO3C005356.2;MELO3C012209.2;MELO3C022304.2;MELO3C023523.2;MELO3C002129.2;MELO3C003095.2;MELO3C014010.2	K03231+K03239+K03249+K03260+K03262+K03539+K07562+K13126+K13126+K13126+K13126+K14292+K14292+K14324	https:\\www.genome.jp\dbget-bin\www_bget?map03013
2-Oxocarboxylic acid metabolism	ko01210	4 out of 814 0.491400491400491%	113 out of 8805 1.28336172629188%	0.994563	1	MELO3C025076.2;MELO3C026282.2;MELO3C007564.2;MELO3C007942.2	K00031+K00133+K00145+K01681	https:\\www.genome.jp\dbget-bin\www_bget?map01210
Endocytosis	ko04144	15 out of 814 1.84275184275184%	280 out of 8805 3.18001135718342%	0.994585	1	MELO3C013048.2;MELO3C023415.2;MELO3C003163.2;MELO3C030042.2;MELO3C002769.2;MELO3C022354.2;MELO3C003592.2;MELO3C018195.2;MELO3C020851.2;MELO3C020811.2;MELO3C011553.2;MELO3C012232.2;MELO3C015441.2;MELO3C023790.2;MELO3C026153.2	K01115+K01115+K03283+K07897+K09526+K12198+K12472+K12486+K12486+K19366+K19476+K19476+K19476+K19476+K19476	https:\\www.genome.jp\dbget-bin\www_bget?map04144
Fatty acid biosynthesis	ko00061	1 out of 814 0.122850122850123%	59 out of 8805 0.67007382169222%	0.996795	1	MELO3C026889.2	K00059	https:\\www.genome.jp\dbget-bin\www_bget?map00061
Oxidative phosphorylation	ko00190	9 out of 814 1.10565110565111%	224 out of 8805 2.54400908574674%	0.999207	1	MELO3C003107.2;MELO3C018573.2;MELO3C000196.2;MELO3C027174.2;MELO3C025005.2;MELO3C006727.2;MELO3C006264.2;MELO3C027055.2;MELO3C000729.2	K01507+K01507+K02111+K02112+K02113+K03884+K03955+K05572+K05573	https:\\www.genome.jp\dbget-bin\www_bget?map00190
mRNA surveillance pathway	ko03015	7 out of 814 0.85995085995086%	211 out of 8805 2.39636570130608%	0.999802	1	MELO3C005356.2;MELO3C012209.2;MELO3C022304.2;MELO3C023523.2;MELO3C014010.2;MELO3C007825.2;MELO3C015418.2	K13126+K13126+K13126+K13126+K14324+K14399+K14411	https:\\www.genome.jp\dbget-bin\www_bget?map03015
Protein processing in endoplasmic reticulum	ko04141	16 out of 814 1.96560196560197%	370 out of 8805 4.20215786484952%	0.999917	1	MELO3C007137.2;MELO3C003163.2;MELO3C022728.2;MELO3C012332.2;MELO3C013359.2;MELO3C031314.2;MELO3C002778.2;MELO3C016706.2;MELO3C000347.2;MELO3C016112.2;MELO3C017652.2;MELO3C013945.2;MELO3C013946.2;MELO3C020588.2;MELO3C016692.2;MELO3C010880.2	K01230+K03283+K03868+K04374+K06689+K06689+K09555+K10666+K10956+K10956+K13989+K13993+K13993+K13993+K14012+K14016	https:\\www.genome.jp\dbget-bin\www_bget?map04141
Alanine, aspartate and glutamate metabolism	ko00250	11 out of 814 1.35135135135135%	313 out of 8805 3.55479840999432%	0.999981	1	MELO3C026045.2;MELO3C014568.2;MELO3C015151.2;MELO3C001938.2;MELO3C025078.2;MELO3C006577.2;MELO3C020230.2;MELO3C022828.2;MELO3C023599.2;MELO3C026229.2;MELO3C026828.2	K00827+K00830+K00830+K01580+K01580+K01915+K01915+K01915+K01915+K01940+K01953	https:\\www.genome.jp\dbget-bin\www_bget?map00250
Spliceosome	ko03040	7 out of 814 0.85995085995086%	323 out of 8805 3.66837024417944%	1	1	MELO3C003163.2;MELO3C017740.2;MELO3C018062.2;MELO3C000030.2;MELO3C006725.2;MELO3C012932.2;MELO3C020825.2	K03283+K11094+K12624+K12835+K12835+K12835+K12868	https:\\www.genome.jp\dbget-bin\www_bget?map03040
Butanoate metabolism	ko00650	4 out of 814 0.491400491400491%	266 out of 8805 3.02101078932425%	1	1	MELO3C001938.2;MELO3C025078.2;MELO3C025111.2;MELO3C013091.2	K01580+K01580+K01913+K18121	https:\\www.genome.jp\dbget-bin\www_bget?map00650

## Sheet: Table S10
Table S10. KEGG enrichment analysis of DEGs in the 0 R ck vs. 10 R ck.
#KEGG_pathway	ko_id	Cluter_frequency	Genome_frequency	P-value	Corrected_P-value	GeneID	KEGG Orthology	hyperlink
Photosynthesis - antenna proteins	ko00196	16 out of 938 1.70575692963753%	21 out of 8805 0.238500851788756%	2.96874e-12	3.71092e-10	MELO3C004214.2;MELO3C011865.2;MELO3C015536.2;MELO3C015076.2;MELO3C017180.2;MELO3C010859.2;MELO3C002727.2;MELO3C007154.2;MELO3C012912.2;MELO3C019677.2;MELO3C032881.2;MELO3C024206.2;MELO3C016556.2;MELO3C003238.2;MELO3C022113.2;MELO3C029936.2	K08907+K08908+K08908+K08909+K08910+K08911+K08912+K08912+K08912+K08912+K08912+K08913+K08914+K08915+K08916+K08917	https:\\www.genome.jp\dbget-bin\www_bget?map00196
Plant hormone signal transduction	ko04075	102 out of 938 10.8742004264392%	489 out of 8805 5.55366269165247%	3.73634e-12	4.67043e-10	MELO3C002012.2;MELO3C004429.2;MELO3C017202.2;MELO3C022233.2;MELO3C002048.2;MELO3C002370.2;MELO3C006890.2;MELO3C022318.2;MELO3C023492.2;MELO3C032886.2;MELO3C002385.2;MELO3C011110.2;MELO3C018544.2;MELO3C015538.2;MELO3C022348.2;MELO3C022678.2;MELO3C003035.2;MELO3C008128.2;MELO3C015611.2;MELO3C004381.2;MELO3C006344.2;MELO3C006477.2;MELO3C010317.2;MELO3C011111.2;MELO3C012276.2;MELO3C012951.2;MELO3C012…	K12126+K12126+K12126+K12126+K13415+K13415+K13415+K13415+K13415+K13415+K13422+K13422+K13449+K13464+K13464+K13464+K13946+K14431+K14432+K14484+K14484+K14484+K14484+K14484+K14484+K14484+K14484+K14484+K14484+K14484+K14484+K14484+K14484+K14486+K14486+K14487+K14488+K14488+K14488+K14488+K14488+K14488+K14488+K14488+K14488+K14488+K14488+K14488+K14488+K14488+K14488+K14488+K14488+K14488+K14488+K14488+K14488+…	https:\\www.genome.jp\dbget-bin\www_bget?map04075
Circadian rhythm - plant	ko04712	33 out of 938 3.5181236673774%	106 out of 8805 1.20386144236229%	6.47193e-09	8.08991e-07	MELO3C014767.2;MELO3C003575.2;MELO3C022995.2;MELO3C026502.2;MELO3C010769.2;MELO3C002012.2;MELO3C004429.2;MELO3C017202.2;MELO3C022233.2;MELO3C001999.2;MELO3C006934.2;MELO3C009305.2;MELO3C022302.2;MELO3C004050.2;MELO3C007886.2;MELO3C010985.2;MELO3C011317.2;MELO3C012248.2;MELO3C017304.2;MELO3C017500.2;MELO3C017501.2;MELO3C018930.2;MELO3C025940.2;MELO3C006863.2;MELO3C017168.2;MELO3C001987.2;MELO3C009…	K00660+K12118+K12119+K12120+K12125+K12126+K12126+K12126+K12126+K12127+K12133+K12133+K12133+K12135+K12135+K12135+K12135+K12135+K12135+K12135+K12135+K12135+K12135+K16221+K16221+K16222+K16222+K16222+K16223+K16223+K16240+K16241+K16241	https:\\www.genome.jp\dbget-bin\www_bget?map04712
Starch and sucrose metabolism	ko00500	56 out of 938 5.97014925373134%	311 out of 8805 3.5320840431573%	4.9412e-05	0.0061765	MELO3C002626.2;MELO3C012142.2;MELO3C022334.2;MELO3C025876.2;MELO3C020357.2;MELO3C009445.2;MELO3C013141.2;MELO3C013941.2;MELO3C014574.2;MELO3C006552.2;MELO3C023310.2;MELO3C007768.2;MELO3C011362.2;MELO3C013969.2;MELO3C017588.2;MELO3C016751.2;MELO3C013887.2;MELO3C014105.2;MELO3C018794.2;MELO3C023067.2;MELO3C005290.2;MELO3C005434.2;MELO3C013770.2;MELO3C016287.2;MELO3C034057.2;novel.619;MELO3C019091.2…	K00688+K00688+K00688+K00688+K00696+K00700+K00700+K00750+K00844+K00975+K00975+K01087+K01087+K01087+K01087+K01176+K01177+K01177+K01177+K01177+K01179+K01179+K01179+K01179+K01179+K01179+K01187+K01188+K01188+K01188+K01188+K01193+K01193+K01193+K01193+K01193+K01194+K01210+K01214+K01214+K01214+K01513+K05349+K05349+K05350+K07024+K07024+K13679+K16055+K16055+K16055+K16055+K19891+K19891+K19891+K19893	https:\\www.genome.jp\dbget-bin\www_bget?map00500
Biosynthesis of secondary metabolites	ko01110	263 out of 938 28.0383795309168%	2078 out of 8805 23.6002271436684%	0.000494336	0.061792	MELO3C005792.2;MELO3C002170.2;MELO3C003155.2;MELO3C020157.2;MELO3C021604.2;MELO3C013480.2;MELO3C026512.2;MELO3C005968.2;MELO3C024959.2;MELO3C000258.2;MELO3C017175.2;MELO3C008985.2;MELO3C008796.2;MELO3C026889.2;MELO3C005809.2;MELO3C010493.2;MELO3C010494.2;MELO3C017542.2;MELO3C026282.2;MELO3C015668.2;MELO3C013171.2;MELO3C016714.2;MELO3C006734.2;MELO3C012183.2;MELO3C017603.2;MELO3C021259.2;MELO3C031…	K00001+K00002+K00002+K00006+K00006+K00021+K00021+K00025+K00025+K00026+K00026+K00036+K00059+K00059+K00083+K00128+K00128+K00128+K00133+K00208+K00215+K00218+K00382+K00430+K00430+K00430+K00430+K00454+K00454+K00454+K00454+K00475+K00487+K00511+K00511+K00547+K00549+K00559+K00640+K00660+K00688+K00688+K00688+K00688+K00696+K00699+K00700+K00700+K00750+K00789+K00789+K00791+K00815+K00819+K00844+K00861+K00869+…	https:\\www.genome.jp\dbget-bin\www_bget?map01110
Flavone and flavonol biosynthesis	ko00944	6 out of 938 0.639658848614073%	12 out of 8805 0.136286201022147%	0.000754404	0.0943005	MELO3C017219.2;MELO3C020675.2;MELO3C021064.2;MELO3C022034.2;MELO3C026941.2;MELO3C018849.2	K05280+K13264+K13264+K13264+K13264+K22794	https:\\www.genome.jp\dbget-bin\www_bget?map00944
Ubiquinone and other terpenoid-quinone biosynthesis	ko00130	16 out of 938 1.70575692963753%	64 out of 8805 0.726859738784781%	0.000851859	0.106482	MELO3C022961.2;MELO3C019585.2;MELO3C015365.2;MELO3C017473.2;MELO3C024724.2;MELO3C018621.2;MELO3C029757.2;MELO3C004437.2;MELO3C007340.2;MELO3C025861.2;MELO3C024736.2;MELO3C009589.2;MELO3C012178.2;MELO3C007073.2;MELO3C008946.2;MELO3C006763.2	K00457+K00487+K00815+K01904+K01904+K02548+K02552+K03183+K03809+K03809+K05928+K12501+K14759+K14760+K17872+K19222	https:\\www.genome.jp\dbget-bin\www_bget?map00130
Sesquiterpenoid and triterpenoid biosynthesis	ko00909	11 out of 938 1.1727078891258%	41 out of 8805 0.465644520159001%	0.00295287	0.369108	MELO3C010781.2;MELO3C018550.2;MELO3C002516.2;MELO3C035526.2;MELO3C014047.2;MELO3C027727.2;MELO3C022374.2;MELO3C001500.2;MELO3C002941.2;MELO3C002943.2;MELO3C019501.2	K00511+K00511+K14175+K14175+K15803+K15803+K15812+K15813+K15813+K15813+K15891	https:\\www.genome.jp\dbget-bin\www_bget?map00909
MAPK signaling pathway - plant	ko04016	48 out of 938 5.11727078891258%	310 out of 8805 3.52072685973878%	0.00477114	0.596392	MELO3C002338.2;MELO3C009683.2;MELO3C011062.2;MELO3C006872.2;MELO3C017023.2;MELO3C026532.2;MELO3C005209.2;MELO3C005435.2;MELO3C007881.2;MELO3C011763.2;MELO3C015426.2;MELO3C017862.2;MELO3C018472.2;MELO3C018480.2;MELO3C019529.2;MELO3C032468.2;MELO3C002385.2;MELO3C011110.2;MELO3C012130.2;MELO3C006081.2;MELO3C007576.2;MELO3C017912.2;MELO3C018717.2;MELO3C022917.2;MELO3C018544.2;MELO3C018394.2;MELO3C026…	K00940+K02183+K02183+K03781+K03781+K03781+K13420+K13420+K13420+K13420+K13420+K13420+K13420+K13420+K13420+K13420+K13422+K13422+K13424+K13425+K13425+K13425+K13425+K13447+K13449+K14496+K14496+K14497+K14498+K14509+K14514+K14514+K14515+K14515+K14516+K14516+K16224+K16224+K20557+K20558+K20604+K20606+K20606+K20718+K20718+K20728+K20729+K20772	https:\\www.genome.jp\dbget-bin\www_bget?map04016
Carotenoid biosynthesis	ko00906	16 out of 938 1.70575692963753%	79 out of 8805 0.897217490062465%	0.00821974	1	MELO3C025102.2;MELO3C016495.2;MELO3C024495.2;MELO3C011226.2;MELO3C020872.2;MELO3C020965.2;MELO3C016224.2;MELO3C023086.2;MELO3C002191.2;MELO3C002872.2;MELO3C005403.2;MELO3C023619.2;MELO3C023620.2;MELO3C035278.2;MELO3C017963.2;MELO3C006938.2	K02291+K09835+K09837+K09838+K09838+K09839+K09840+K09840+K09841+K09841+K09841+K09841+K09841+K09843+K14593+K15746	https:\\www.genome.jp\dbget-bin\www_bget?map00906
Lysine biosynthesis	ko00300	5 out of 938 0.533049040511727%	14 out of 8805 0.159000567859171%	0.0119501	1	MELO3C026282.2;MELO3C013171.2;MELO3C005112.2;MELO3C023315.2;MELO3C018037.2	K00133+K00215+K00928+K01586+K10206	https:\\www.genome.jp\dbget-bin\www_bget?map00300
Photosynthesis	ko00195	23 out of 938 2.45202558635394%	136 out of 8805 1.54457694491766%	0.0165645	1	MELO3C028037.2;MELO3C000196.2;MELO3C027174.2;MELO3C020425.2;MELO3C000277.2;MELO3C019441.2;MELO3C027236.2;MELO3C006539.2;MELO3C008663.2;MELO3C021788.2;MELO3C008731.2;MELO3C008060.2;MELO3C025247.2;MELO3C007507.2;MELO3C010108.2;MELO3C025467.2;MELO3C025475.2;MELO3C006032.2;MELO3C018131.2;MELO3C025069.2;MELO3C022393.2;MELO3C014124.2;MELO3C025587.2	K02110+K02111+K02112+K02634+K02635+K02639+K02691+K02692+K02693+K02694+K02699+K02701+K02703+K02716+K02717+K02717+K02717+K08901+K08901+K08901+K08903+K08905+K14332	https:\\www.genome.jp\dbget-bin\www_bget?map00195
Nitrogen metabolism	ko00910	9 out of 938 0.959488272921109%	40 out of 8805 0.454287336740488%	0.022321	1	MELO3C009759.2;MELO3C007621.2;MELO3C029238.2;MELO3C009958.2;MELO3C011095.2;MELO3C004922.2;MELO3C004925.2;MELO3C035349.2;MELO3C023599.2	K00284+K01455+K01455+K01673+K01673+K01674+K01674+K01674+K01915	https:\\www.genome.jp\dbget-bin\www_bget?map00910
Glycosphingolipid biosynthesis - globo and isoglobo series	ko00603	4 out of 938 0.426439232409382%	12 out of 8805 0.136286201022147%	0.0314913	1	MELO3C002582.2;MELO3C010698.2;MELO3C011771.2;MELO3C008768.2	K01988+K07407+K07407+K12373	https:\\www.genome.jp\dbget-bin\www_bget?map00603
Histidine metabolism	ko00340	6 out of 938 0.639658848614073%	24 out of 8805 0.272572402044293%	0.0361583	1	MELO3C010493.2;MELO3C010494.2;MELO3C017542.2;MELO3C008357.2;MELO3C024547.2;MELO3C023324.2	K00128+K00128+K00128+K01590+K01814+K18649	https:\\www.genome.jp\dbget-bin\www_bget?map00340
Cysteine and methionine metabolism	ko00270	24 out of 938 2.55863539445629%	158 out of 8805 1.79443498012493%	0.0464037	1	MELO3C005968.2;MELO3C024959.2;MELO3C000258.2;MELO3C017175.2;MELO3C026282.2;MELO3C012247.2;MELO3C008870.2;MELO3C015649.2;MELO3C007969.2;MELO3C012911.2;MELO3C024471.2;MELO3C015365.2;MELO3C005112.2;MELO3C013382.2;MELO3C004110.2;MELO3C023787.2;MELO3C001983.2;MELO3C009709.2;MELO3C013774.2;MELO3C005674.2;MELO3C011916.2;MELO3C021201.2;MELO3C019407.2;MELO3C021182.2	K00025+K00025+K00026+K00026+K00133+K00547+K00549+K00558+K00640+K00789+K00789+K00815+K00928+K01244+K01611+K01611+K01738+K01738+K01761+K01919+K05396+K13034+K16054+K20772	https:\\www.genome.jp\dbget-bin\www_bget?map00270
Monobactam biosynthesis	ko00261	4 out of 938 0.426439232409382%	14 out of 8805 0.159000567859171%	0.0536707	1	MELO3C026282.2;MELO3C013171.2;MELO3C005112.2;MELO3C003762.2	K00133+K00215+K00928+K13811	https:\\www.genome.jp\dbget-bin\www_bget?map00261
Plant-pathogen interaction	ko04626	56 out of 938 5.97014925373134%	433 out of 8805 4.91766042021579%	0.0699226	1	MELO3C009683.2;MELO3C011062.2;MELO3C000592.2;MELO3C009557.2;MELO3C005876.2;MELO3C006029.2;MELO3C006031.2;MELO3C031845.2;MELO3C011021.2;MELO3C007388.2;MELO3C017756.2;MELO3C019782.2;MELO3C025374.2;novel.925;MELO3C005209.2;MELO3C005435.2;MELO3C007881.2;MELO3C011763.2;MELO3C015426.2;MELO3C017862.2;MELO3C018472.2;MELO3C018480.2;MELO3C019529.2;MELO3C032468.2;MELO3C012130.2;MELO3C006081.2;MELO3C007576.2…	K02183+K02183+K04079+K04079+K05391+K05391+K05391+K05391+K09487+K13412+K13412+K13412+K13412+K13412+K13420+K13420+K13420+K13420+K13420+K13420+K13420+K13420+K13420+K13420+K13424+K13425+K13425+K13425+K13425+K13429+K13429+K13434+K13447+K13448+K13448+K13448+K13448+K13448+K13449+K13457+K13459+K13459+K13459+K13466+K13466+K15397+K15397+K15397+K15397+K15397+K15397+K16224+K16224+K18835+K18875+K18878	https:\\www.genome.jp\dbget-bin\www_bget?map04626
Glyoxylate and dicarboxylate metabolism	ko00630	20 out of 938 2.13219616204691%	133 out of 8805 1.51050539466212%	0.0704261	1	MELO3C005968.2;MELO3C024959.2;MELO3C000258.2;MELO3C017175.2;MELO3C009956.2;MELO3C009759.2;MELO3C006734.2;MELO3C007621.2;MELO3C029238.2;MELO3C034052.2;MELO3C013539.2;MELO3C025111.2;MELO3C023599.2;MELO3C003386.2;MELO3C006872.2;MELO3C017023.2;MELO3C026532.2;MELO3C004233.2;MELO3C010686.2;MELO3C006166.2	K00025+K00025+K00026+K00026+K00122+K00284+K00382+K01455+K01455+K01625+K01681+K01913+K01915+K02437+K03781+K03781+K03781+K11517+K14272+K15919	https:\\www.genome.jp\dbget-bin\www_bget?map00630
Ether lipid metabolism	ko00565	8 out of 938 0.852878464818763%	44 out of 8805 0.499716070414537%	0.0903213	1	MELO3C012189.2;MELO3C012191.2;MELO3C017400.2;MELO3C029352.2;MELO3C011336.2;MELO3C014016.2;MELO3C019087.2;MELO3C020590.2	K00993+K00993+K01047+K01114+K01115+K01115+K04628+K04628	https:\\www.genome.jp\dbget-bin\www_bget?map00565
Flavonoid biosynthesis	ko00941	11 out of 938 1.1727078891258%	67 out of 8805 0.760931289040318%	0.095548	1	MELO3C035229.2;MELO3C019585.2;MELO3C014767.2;MELO3C015829.2;MELO3C020146.2;MELO3C025484.2;MELO3C018422.2;MELO3C017219.2;MELO3C002340.2;MELO3C010719.2;MELO3C013473.2	K00475+K00487+K00660+K01859+K01859+K01859+K05278+K05280+K13065+K13065+K13082	https:\\www.genome.jp\dbget-bin\www_bget?map00941
Limonene and pinene degradation	ko00903	3 out of 938 0.319829424307036%	11 out of 8805 0.124929017603634%	0.103852	1	MELO3C010493.2;MELO3C010494.2;MELO3C017542.2	K00128+K00128+K00128	https:\\www.genome.jp\dbget-bin\www_bget?map00903
Fatty acid elongation	ko00062	8 out of 938 0.852878464818763%	47 out of 8805 0.533787620670074%	0.121505	1	MELO3C007492.2;MELO3C012323.2;MELO3C003827.2;MELO3C012246.2;MELO3C012498.2;MELO3C012500.2;MELO3C012508.2;MELO3C020668.2	K10246+K10258+K15397+K15397+K15397+K15397+K15397+K15397	https:\\www.genome.jp\dbget-bin\www_bget?map00062
Synthesis and degradation of ketone bodies	ko00072	2 out of 938 0.213219616204691%	6 out of 8805 0.0681431005110733%	0.127291	1	MELO3C014547.2;MELO3C014551.2	K01640+K01640	https:\\www.genome.jp\dbget-bin\www_bget?map00072
Phosphonate and phosphinate metabolism	ko00440	3 out of 938 0.319829424307036%	12 out of 8805 0.136286201022147%	0.127972	1	MELO3C012189.2;MELO3C012191.2;MELO3C013096.2	K00993+K00993+K06167	https:\\www.genome.jp\dbget-bin\www_bget?map00440
Glycerolipid metabolism	ko00561	19 out of 938 2.02558635394456%	137 out of 8805 1.55593412833617%	0.138746	1	MELO3C002170.2;MELO3C003155.2;MELO3C010493.2;MELO3C010494.2;MELO3C017542.2;MELO3C008077.2;MELO3C008666.2;MELO3C013013.2;MELO3C016472.2;MELO3C022200.2;MELO3C002571.2;MELO3C017954.2;MELO3C016245.2;MELO3C010698.2;MELO3C011771.2;MELO3C008158.2;MELO3C012280.2;MELO3C002126.2;MELO3C000228.2	K00002+K00002+K00128+K00128+K00128+K00679+K00679+K00679+K00679+K00679+K01054+K01054+K06119+K07407+K07407+K18693+K18693+K21362+K22920	https:\\www.genome.jp\dbget-bin\www_bget?map00561
Zeatin biosynthesis	ko00908	7 out of 938 0.746268656716418%	41 out of 8805 0.465644520159001%	0.140318	1	MELO3C011737.2;MELO3C016911.2;MELO3C030117.2;MELO3C016098.2;MELO3C009386.2;MELO3C009387.2;MELO3C022647.2	K00279+K00279+K00279+K00791+K13496+K13496+K13496	https:\\www.genome.jp\dbget-bin\www_bget?map00908
Thiamine metabolism	ko00730	6 out of 938 0.639658848614073%	34 out of 8805 0.386144236229415%	0.14737	1	MELO3C010785.2;MELO3C021375.2;MELO3C025408.2;MELO3C020563.2;MELO3C035299.2;MELO3C013990.2	K00939+K01662+K03146+K03147+K03147+K22911	https:\\www.genome.jp\dbget-bin\www_bget?map00730
Linoleic acid metabolism	ko00591	8 out of 938 0.852878464818763%	51 out of 8805 0.579216354344123%	0.170682	1	MELO3C014635.2;MELO3C014637.2;MELO3C014638.2;MELO3C031065.2;MELO3C017400.2;MELO3C015511.2;MELO3C004244.2;MELO3C004257.2	K00454+K00454+K00454+K00454+K01047+K07424+K15718+K15718	https:\\www.genome.jp\dbget-bin\www_bget?map00591
Brassinosteroid biosynthesis	ko00905	5 out of 938 0.533049040511727%	28 out of 8805 0.318001135718342%	0.171544	1	MELO3C025183.2;MELO3C022045.2;MELO3C012018.2;MELO3C004527.2;MELO3C026634.2	K09588+K09590+K12639+K15639+K15639	https:\\www.genome.jp\dbget-bin\www_bget?map00905
Ascorbate and aldarate metabolism	ko00053	11 out of 938 1.1727078891258%	78 out of 8805 0.885860306643952%	0.20461	1	MELO3C010493.2;MELO3C010494.2;MELO3C017542.2;MELO3C015640.2;MELO3C015643.2;MELO3C003559.2;MELO3C008262.2;MELO3C024527.2;MELO3C014812.2;MELO3C023324.2;MELO3C020204.2	K00128+K00128+K00128+K00423+K00423+K00434+K00699+K08232+K16190+K18649+K21888	https:\\www.genome.jp\dbget-bin\www_bget?map00053
Metabolic pathways	ko01100	460 out of 938 49.0405117270789%	4203 out of 8805 47.7342419080068%	0.208136	1	MELO3C005792.2;MELO3C002170.2;MELO3C003155.2;MELO3C006866.2;MELO3C019475.2;MELO3C013480.2;MELO3C026512.2;MELO3C005968.2;MELO3C024959.2;MELO3C000258.2;MELO3C017175.2;MELO3C011129.2;MELO3C013000.2;MELO3C015407.2;MELO3C008985.2;MELO3C008796.2;MELO3C026889.2;MELO3C005809.2;MELO3C009956.2;MELO3C010493.2;MELO3C010494.2;MELO3C017542.2;MELO3C004430.2;MELO3C026282.2;MELO3C015668.2;MELO3C013171.2;MELO3C016…	K00001+K00002+K00002+K00008+K00020+K00021+K00021+K00025+K00025+K00026+K00026+K00029+K00029+K00029+K00036+K00059+K00059+K00083+K00122+K00128+K00128+K00128+K00131+K00133+K00208+K00215+K00218+K00275+K00297+K00382+K00417+K00423+K00423+K00430+K00430+K00430+K00430+K00434+K00454+K00454+K00454+K00454+K00457+K00475+K00480+K00487+K00511+K00511+K00512+K00512+K00512+K00547+K00549+K00558+K00559+K00640+K00652+…	https:\\www.genome.jp\dbget-bin\www_bget?map01100
Betalain biosynthesis	ko00965	3 out of 938 0.319829424307036%	15 out of 8805 0.170357751277683%	0.209638	1	MELO3C003277.2;MELO3C010949.2;MELO3C022921.2	K15777+K15777+K15777	https:\\www.genome.jp\dbget-bin\www_bget?map00965
Aminoacyl-tRNA biosynthesis	ko00970	15 out of 938 1.59914712153518%	115 out of 8805 1.3060760931289%	0.240367	1	MELO3C003472.2;MELO3C007414.2;MELO3C006665.2;MELO3C006716.2;MELO3C017251.2;MELO3C017554.2;MELO3C022433.2;MELO3C024574.2;MELO3C025206.2;MELO3C025447.2;MELO3C003560.2;MELO3C003719.2;MELO3C018826.2;MELO3C008949.2;MELO3C014457.2	K01867+K01869+K01870+K01870+K01870+K01870+K01870+K01870+K01870+K01874+K01875+K01883+K01892+K02433+K02433	https:\\www.genome.jp\dbget-bin\www_bget?map00970
Peroxisome	ko04146	18 out of 938 1.91897654584222%	141 out of 8805 1.60136286201022%	0.241638	1	MELO3C004281.2;MELO3C014547.2;MELO3C014551.2;MELO3C006872.2;MELO3C017023.2;MELO3C026532.2;MELO3C015351.2;MELO3C017624.2;MELO3C017952.2;MELO3C004233.2;MELO3C010381.2;MELO3C009727.2;MELO3C016541.2;MELO3C006810.2;MELO3C001088.2;MELO3C021431.2;MELO3C035179.2;MELO3C002637.2	K00869+K01640+K01640+K03781+K03781+K03781+K04564+K04564+K08726+K11517+K12261+K13347+K13348+K13352+K13356+K13356+K13356+K17879	https:\\www.genome.jp\dbget-bin\www_bget?map04146
Isoflavonoid biosynthesis	ko00943	4 out of 938 0.426439232409382%	24 out of 8805 0.272572402044293%	0.248632	1	MELO3C020675.2;MELO3C021064.2;MELO3C022034.2;MELO3C026941.2	K13264+K13264+K13264+K13264	https:\\www.genome.jp\dbget-bin\www_bget?map00943
Sphingolipid metabolism	ko00600	13 out of 938 1.38592750533049%	101 out of 8805 1.14707552526973%	0.276662	1	MELO3C019087.2;MELO3C020590.2;MELO3C002591.2;MELO3C007311.2;MELO3C010698.2;MELO3C011771.2;MELO3C005054.2;MELO3C007872.2;MELO3C013055.2;MELO3C015469.2;MELO3C023335.2;MELO3C026551.2;MELO3C022176.2	K04628+K04628+K04712+K04718+K07407+K07407+K12309+K12309+K12309+K12309+K12309+K12349+K17108	https:\\www.genome.jp\dbget-bin\www_bget?map00600
Glycosphingolipid biosynthesis - lacto and neolacto series	ko00601	1 out of 938 0.106609808102345%	3 out of 8805 0.0340715502555366%	0.286783	1	MELO3C002582.2	K01988	https:\\www.genome.jp\dbget-bin\www_bget?map00601
Sulfur metabolism	ko00920	8 out of 938 0.852878464818763%	60 out of 8805 0.681431005110733%	0.305852	1	MELO3C007969.2;MELO3C007632.2;MELO3C009765.2;MELO3C001983.2;MELO3C009709.2;MELO3C002450.2;MELO3C021201.2;MELO3C003762.2	K00640+K00860+K01082+K01738+K01738+K05907+K13034+K13811	https:\\www.genome.jp\dbget-bin\www_bget?map00920
Steroid biosynthesis	ko00100	5 out of 938 0.533049040511727%	35 out of 8805 0.397501419647927%	0.314884	1	MELO3C010781.2;MELO3C018550.2;MELO3C030747.2;MELO3C002077.2;MELO3C003726.2	K00511+K00511+K00559+K01052+K08242	https:\\www.genome.jp\dbget-bin\www_bget?map00100
Riboflavin metabolism	ko00740	5 out of 938 0.533049040511727%	36 out of 8805 0.40885860306644%	0.336793	1	MELO3C009608.2;MELO3C009365.2;MELO3C010673.2;MELO3C007747.2;MELO3C022462.2	K00861+K00953+K01513+K20884+K20884	https:\\www.genome.jp\dbget-bin\www_bget?map00740
alpha-Linolenic acid metabolism	ko00592	12 out of 938 1.27931769722815%	98 out of 8805 1.1130039750142%	0.349793	1	MELO3C014635.2;MELO3C014637.2;MELO3C014638.2;MELO3C031065.2;MELO3C017400.2;MELO3C018412.2;MELO3C018413.2;MELO3C015514.2;MELO3C029299.2;MELO3C035535.2;MELO3C021326.2;MELO3C023685.2	K00454+K00454+K00454+K00454+K01047+K01723+K01723+K05894+K05894+K10526+K10527+K18857	https:\\www.genome.jp\dbget-bin\www_bget?map00592
Porphyrin and chlorophyll metabolism	ko00860	9 out of 938 0.959488272921109%	72 out of 8805 0.817717206132879%	0.358457	1	MELO3C016714.2;MELO3C008262.2;MELO3C011113.2;MELO3C021566.2;MELO3C026802.2;MELO3C017176.2;MELO3C029304.2;MELO3C010614.2;MELO3C011320.2	K00218+K00699+K02492+K03794+K04035+K10960+K13071+K13600+K19073	https:\\www.genome.jp\dbget-bin\www_bget?map00860
Selenocompound metabolism	ko00450	6 out of 938 0.639658848614073%	46 out of 8805 0.522430437251562%	0.365267	1	MELO3C023105.2;MELO3C008870.2;MELO3C013774.2;MELO3C025447.2;MELO3C012755.2;MELO3C003762.2	K00384+K00549+K01761+K01874+K11717+K13811	https:\\www.genome.jp\dbget-bin\www_bget?map00450
Cutin, suberine and wax biosynthesis	ko00073	10 out of 938 1.06609808102345%	84 out of 8805 0.954003407155026%	0.405174	1	MELO3C001088.2;MELO3C021431.2;MELO3C035179.2;MELO3C005686.2;MELO3C010965.2;MELO3C018368.2;MELO3C006253.2;MELO3C007477.2;MELO3C030719.2;novel.945	K13356+K13356+K13356+K15398+K15400+K15400+K15404+K15405+K20769+K20769	https:\\www.genome.jp\dbget-bin\www_bget?map00073
Pentose and glucuronate interconversions	ko00040	29 out of 938 3.09168443496802%	259 out of 8805 2.94151050539466%	0.416808	1	MELO3C002170.2;MELO3C003155.2;MELO3C006866.2;MELO3C008262.2;MELO3C005291.2;MELO3C006821.2;MELO3C011694.2;MELO3C015419.2;MELO3C015549.2;MELO3C015962.2;MELO3C015963.2;MELO3C021067.2;MELO3C022882.2;MELO3C024306.2;MELO3C026806.2;MELO3C031751.2;MELO3C031782.2;MELO3C005746.2;MELO3C006092.2;MELO3C013667.2;MELO3C010668.2;MELO3C011987.2;MELO3C018881.2;MELO3C021245.2;MELO3C021455.2;MELO3C031616.2;MELO3C003…	K00002+K00002+K00008+K00699+K01051+K01051+K01051+K01051+K01051+K01051+K01051+K01051+K01051+K01051+K01051+K01051+K01051+K01184+K01184+K01184+K01213+K01213+K01213+K01213+K01213+K01213+K01728+K01728+K16190	https:\\www.genome.jp\dbget-bin\www_bget?map00040
Tryptophan metabolism	ko00380	12 out of 938 1.27931769722815%	103 out of 8805 1.16978989210676%	0.417049	1	MELO3C010493.2;MELO3C010494.2;MELO3C017542.2;MELO3C006734.2;MELO3C015329.2;MELO3C034002.2;MELO3C006872.2;MELO3C017023.2;MELO3C026532.2;MELO3C006359.2;MELO3C012817.2;MELO3C026272.2	K00128+K00128+K00128+K00382+K01426+K01426+K03781+K03781+K03781+K11816+K11816+K16903	https:\\www.genome.jp\dbget-bin\www_bget?map00380
Biotin metabolism	ko00780	4 out of 938 0.426439232409382%	31 out of 8805 0.352072685973878%	0.423935	1	MELO3C008796.2;MELO3C026889.2;MELO3C015668.2;MELO3C005823.2	K00059+K00059+K00208+K00652	https:\\www.genome.jp\dbget-bin\www_bget?map00780
Carbon fixation in photosynthetic organisms	ko00710	15 out of 938 1.59914712153518%	131 out of 8805 1.4877910278251%	0.42433	1	MELO3C005968.2;MELO3C024959.2;MELO3C000258.2;MELO3C017175.2;MELO3C011129.2;MELO3C013000.2;MELO3C015407.2;MELO3C013811.2;MELO3C006585.2;MELO3C005348.2;MELO3C004370.2;MELO3C021811.2;MELO3C011682.2;MELO3C015924.2;MELO3C010686.2	K00025+K00025+K00026+K00026+K00029+K00029+K00029+K00855+K01006+K01595+K01807+K01807+K03841+K05298+K14272	https:\\www.genome.jp\dbget-bin\www_bget?map00710
Glutathione metabolism	ko00480	16 out of 938 1.70575692963753%	141 out of 8805 1.60136286201022%	0.433977	1	MELO3C008985.2;MELO3C003559.2;MELO3C003192.2;MELO3C003201.2;MELO3C006355.2;MELO3C011334.2;MELO3C016167.2;MELO3C016168.2;MELO3C017341.2;MELO3C030737.2;MELO3C033196.2;novel.1750;MELO3C019234.2;MELO3C005674.2;MELO3C020204.2;MELO3C010599.2	K00036+K00434+K00799+K00799+K00799+K00799+K00799+K00799+K00799+K00799+K00799+K00799+K01255+K01919+K21888+K22596	https:\\www.genome.jp\dbget-bin\www_bget?map00480
Fatty acid biosynthesis	ko00061	7 out of 938 0.746268656716418%	59 out of 8805 0.67007382169222%	0.441997	1	MELO3C008796.2;MELO3C026889.2;MELO3C015668.2;MELO3C008413.2;MELO3C005331.2;MELO3C000599.2;MELO3C022793.2	K00059+K00059+K00208+K03921+K10781+K11262+K11262	https:\\www.genome.jp\dbget-bin\www_bget?map00061
Pyruvate metabolism	ko00620	17 out of 938 1.81236673773987%	151 out of 8805 1.71493469619534%	0.442948	1	MELO3C005968.2;MELO3C024959.2;MELO3C000258.2;MELO3C017175.2;MELO3C011129.2;MELO3C013000.2;MELO3C015407.2;MELO3C010493.2;MELO3C010494.2;MELO3C017542.2;MELO3C006734.2;MELO3C006585.2;MELO3C005348.2;MELO3C023045.2;MELO3C025111.2;MELO3C000599.2;MELO3C022793.2	K00025+K00025+K00026+K00026+K00029+K00029+K00029+K00128+K00128+K00128+K00382+K01006+K01595+K01759+K01913+K11262+K11262	https:\\www.genome.jp\dbget-bin\www_bget?map00620
Amino sugar and nucleotide sugar metabolism	ko00520	20 out of 938 2.13219616204691%	180 out of 8805 2.0442930153322%	0.456274	1	MELO3C017897.2;MELO3C017931.2;MELO3C017935.2;MELO3C014574.2;MELO3C006552.2;MELO3C023310.2;MELO3C005858.2;MELO3C010249.2;MELO3C010250.2;MELO3C027349.2;MELO3C032000.2;MELO3C005458.2;MELO3C004113.2;MELO3C008768.2;MELO3C023828.2;MELO3C013255.2;MELO3C015932.2;MELO3C017923.2;MELO3C021281.2;MELO3C014812.2	K00326+K00770+K00770+K00844+K00975+K00975+K01183+K01183+K01183+K01183+K01784+K01809+K02377+K12373+K12448+K13648+K15920+K15920+K15920+K16190	https:\\www.genome.jp\dbget-bin\www_bget?map00520
ABC transporters	ko02010	13 out of 938 1.38592750533049%	117 out of 8805 1.32879045996593%	0.480169	1	MELO3C011954.2;MELO3C006644.2;MELO3C024664.2;MELO3C032882.2;MELO3C022395.2;MELO3C016011.2;MELO3C017965.2;MELO3C024398.2;MELO3C004931.2;MELO3C009448.2;MELO3C014579.2;MELO3C019814.2;MELO3C025297.2	K05656+K05658+K05658+K05658+K05665+K05666+K05666+K05666+K05681+K05681+K05681+K05681+K05681	https:\\www.genome.jp\dbget-bin\www_bget?map02010
Folate biosynthesis	ko00790	5 out of 938 0.533049040511727%	43 out of 8805 0.488358886996025%	0.489526	1	MELO3C021071.2;MELO3C007160.2;MELO3C009821.2;MELO3C021530.2;MELO3C025614.2	K01495+K01724+K01930+K01930+K18482	https:\\www.genome.jp\dbget-bin\www_bget?map00790
Fatty acid degradation	ko00071	8 out of 938 0.852878464818763%	71 out of 8805 0.806360022714367%	0.489563	1	MELO3C005792.2;MELO3C010493.2;MELO3C010494.2;MELO3C017542.2;MELO3C006444.2;MELO3C015342.2;MELO3C021326.2;MELO3C023685.2	K00001+K00128+K00128+K00128+K07517+K07517+K10527+K18857	https:\\www.genome.jp\dbget-bin\www_bget?map00071
Proteasome	ko03050	13 out of 938 1.38592750533049%	119 out of 8805 1.35150482680295%	0.505746	1	MELO3C025742.2;MELO3C003998.2;MELO3C013634.2;MELO3C014704.2;MELO3C005204.2;MELO3C007999.2;MELO3C011945.2;MELO3C015331.2;MELO3C016232.2;MELO3C018952.2;MELO3C023387.2;MELO3C024837.2;MELO3C017098.2	K02725+K03029+K03029+K03029+K03063+K03063+K03063+K03063+K03063+K03063+K03063+K03063+K06699	https:\\www.genome.jp\dbget-bin\www_bget?map03050
Phenylalanine, tyrosine and tryptophan biosynthesis	ko00400	7 out of 938 0.746268656716418%	63 out of 8805 0.715502555366269%	0.513024	1	MELO3C015365.2;MELO3C007744.2;MELO3C011037.2;MELO3C026789.2;MELO3C022018.2;MELO3C021449.2;MELO3C004475.2	K00815+K01626+K01626+K01817+K01850+K05359+K15227	https:\\www.genome.jp\dbget-bin\www_bget?map00400
Phosphatidylinositol signaling system	ko04070	12 out of 938 1.27931769722815%	113 out of 8805 1.28336172629188%	0.550183	1	MELO3C000333.2;MELO3C012475.2;MELO3C021145.2;MELO3C018978.2;MELO3C009908.2;MELO3C009683.2;MELO3C011062.2;MELO3C026660.2;MELO3C021971.2;MELO3C006836.2;MELO3C023324.2;MELO3C013872.2	K00889+K00889+K00981+K01092+K01099+K02183+K02183+K05857+K13024+K18081+K18649+K20279	https:\\www.genome.jp\dbget-bin\www_bget?map04070
Fatty acid metabolism	ko01212	11 out of 938 1.1727078891258%	104 out of 8805 1.18114707552527%	0.557518	1	MELO3C008796.2;MELO3C026889.2;MELO3C015668.2;MELO3C008413.2;MELO3C007492.2;MELO3C009630.2;MELO3C012323.2;MELO3C021326.2;MELO3C005331.2;MELO3C000599.2;MELO3C022793.2	K00059+K00059+K00208+K03921+K10246+K10256+K10258+K10527+K10781+K11262+K11262	https:\\www.genome.jp\dbget-bin\www_bget?map01212
Taurine and hypotaurine metabolism	ko00430	3 out of 938 0.319829424307036%	28 out of 8805 0.318001135718342%	0.585804	1	MELO3C005224.2;MELO3C025078.2;MELO3C009886.2	K01580+K01580+K10712	https:\\www.genome.jp\dbget-bin\www_bget?map00430
Nicotinate and nicotinamide metabolism	ko00760	5 out of 938 0.533049040511727%	49 out of 8805 0.556501987507098%	0.609339	1	MELO3C023998.2;MELO3C010673.2;MELO3C002307.2;MELO3C023216.2;MELO3C005187.2	K00858+K01513+K03517+K11414+K18551	https:\\www.genome.jp\dbget-bin\www_bget?map00760
Valine, leucine and isoleucine degradation	ko00280	8 out of 938 0.852878464818763%	79 out of 8805 0.897217490062465%	0.614821	1	MELO3C019475.2;MELO3C010493.2;MELO3C010494.2;MELO3C017542.2;MELO3C006734.2;MELO3C014547.2;MELO3C014551.2;MELO3C015795.2	K00020+K00128+K00128+K00128+K00382+K01640+K01640+K01968	https:\\www.genome.jp\dbget-bin\www_bget?map00280
Inositol phosphate metabolism	ko00562	11 out of 938 1.1727078891258%	109 out of 8805 1.23793299261783%	0.622111	1	MELO3C000333.2;MELO3C012475.2;MELO3C018978.2;MELO3C009908.2;MELO3C029352.2;MELO3C005819.2;MELO3C020798.2;MELO3C026660.2;MELO3C006836.2;MELO3C023324.2;MELO3C013872.2	K00889+K00889+K01092+K01099+K01114+K01765+K01771+K05857+K18081+K18649+K20279	https:\\www.genome.jp\dbget-bin\www_bget?map00562
Pentose phosphate pathway	ko00030	7 out of 938 0.746268656716418%	70 out of 8805 0.795002839295855%	0.628148	1	MELO3C008985.2;MELO3C004430.2;MELO3C013871.2;MELO3C034052.2;MELO3C004370.2;MELO3C021811.2;MELO3C011682.2	K00036+K00131+K00948+K01625+K01807+K01807+K03841	https:\\www.genome.jp\dbget-bin\www_bget?map00030
Biosynthesis of unsaturated fatty acids	ko01040	4 out of 938 0.426439232409382%	40 out of 8805 0.454287336740488%	0.629314	1	MELO3C008413.2;MELO3C007492.2;MELO3C009630.2;MELO3C012323.2	K03921+K10246+K10256+K10258	https:\\www.genome.jp\dbget-bin\www_bget?map01040
Cyanoamino acid metabolism	ko00460	15 out of 938 1.59914712153518%	151 out of 8805 1.71493469619534%	0.653027	1	MELO3C015216.2;MELO3C015221.2;MELO3C017964.2;MELO3C021488.2;MELO3C007621.2;MELO3C029238.2;MELO3C012319.2;MELO3C026609.2;MELO3C030176.2;MELO3C004059.2;MELO3C021201.2;MELO3C002777.2;MELO3C007531.2;MELO3C007532.2;MELO3C018423.2	K01188+K01188+K01188+K01188+K01455+K01455+K05349+K05349+K05350+K08248+K13034+K20802+K20802+K20802+K20802	https:\\www.genome.jp\dbget-bin\www_bget?map00460
Galactose metabolism	ko00052	16 out of 938 1.70575692963753%	161 out of 8805 1.82850653038047%	0.654813	1	MELO3C014574.2;MELO3C019091.2;MELO3C005560.2;MELO3C011240.2;MELO3C011242.2;MELO3C011243.2;MELO3C011245.2;MELO3C032000.2;MELO3C010698.2;MELO3C011771.2;MELO3C005054.2;MELO3C007872.2;MELO3C013055.2;MELO3C015469.2;MELO3C023335.2;MELO3C025521.2	K00844+K01187+K01193+K01193+K01193+K01193+K01193+K01784+K07407+K07407+K12309+K12309+K12309+K12309+K12309+K18819	https:\\www.genome.jp\dbget-bin\www_bget?map00052
Diterpenoid biosynthesis	ko00904	5 out of 938 0.533049040511727%	52 out of 8805 0.590573537762635%	0.662729	1	MELO3C011218.2;MELO3C002483.2;MELO3C016152.2;MELO3C033125.2;MELO3C009506.2	K04124+K04125+K04125+K05282+K13070	https:\\www.genome.jp\dbget-bin\www_bget?map00904
Terpenoid backbone biosynthesis	ko00900	8 out of 938 0.852878464818763%	84 out of 8805 0.954003407155026%	0.684221	1	MELO3C013480.2;MELO3C026512.2;MELO3C004281.2;MELO3C012357.2;MELO3C021375.2;MELO3C017176.2;MELO3C025855.2;MELO3C019501.2	K00021+K00021+K00869+K01597+K01662+K10960+K11778+K15891	https:\\www.genome.jp\dbget-bin\www_bget?map00900
Tropane, piperidine and pyridine alkaloid biosynthesis	ko00960	4 out of 938 0.426439232409382%	43 out of 8805 0.488358886996025%	0.686411	1	MELO3C015365.2;MELO3C009233.2;MELO3C013858.2;MELO3C023885.2	K00815+K08081+K08081+K08081	https:\\www.genome.jp\dbget-bin\www_bget?map00960
Glycosphingolipid biosynthesis - ganglio series	ko00604	6 out of 938 0.639658848614073%	64 out of 8805 0.726859738784781%	0.690124	1	MELO3C005054.2;MELO3C007872.2;MELO3C013055.2;MELO3C015469.2;MELO3C023335.2;MELO3C008768.2	K12309+K12309+K12309+K12309+K12309+K12373	https:\\www.genome.jp\dbget-bin\www_bget?map00604
Vitamin B6 metabolism	ko00750	3 out of 938 0.319829424307036%	33 out of 8805 0.374787052810903%	0.698175	1	MELO3C008847.2;MELO3C004640.2;MELO3C025766.2	K00275+K01733+K08681	https:\\www.genome.jp\dbget-bin\www_bget?map00750
Citrate cycle (TCA cycle)	ko00020	7 out of 938 0.746268656716418%	75 out of 8805 0.851788756388416%	0.70019	1	MELO3C005968.2;MELO3C024959.2;MELO3C000258.2;MELO3C017175.2;MELO3C006734.2;MELO3C013539.2;MELO3C025039.2	K00025+K00025+K00026+K00026+K00382+K01681+K01899	https:\\www.genome.jp\dbget-bin\www_bget?map00020
Glycerophospholipid metabolism	ko00564	13 out of 938 1.38592750533049%	137 out of 8805 1.55593412833617%	0.712443	1	MELO3C020157.2;MELO3C021604.2;MELO3C021145.2;MELO3C012189.2;MELO3C012191.2;MELO3C017400.2;MELO3C029352.2;MELO3C011336.2;MELO3C014016.2;MELO3C024877.2;MELO3C024063.2;MELO3C008158.2;MELO3C012280.2	K00006+K00006+K00981+K00993+K00993+K01047+K01114+K01115+K01115+K01126+K14156+K18693+K18693	https:\\www.genome.jp\dbget-bin\www_bget?map00564
Phenylalanine metabolism	ko00360	7 out of 938 0.746268656716418%	77 out of 8805 0.87450312322544%	0.726286	1	MELO3C022961.2;MELO3C015365.2;MELO3C015329.2;MELO3C034002.2;MELO3C014224.2;MELO3C014228.2;MELO3C025786.2	K00457+K00815+K01426+K01426+K10775+K10775+K10775	https:\\www.genome.jp\dbget-bin\www_bget?map00360
Other types of O-glycan biosynthesis	ko00514	3 out of 938 0.319829424307036%	35 out of 8805 0.397501419647927%	0.736107	1	MELO3C006909.2;MELO3C021220.2;MELO3C001954.2	K13667+K13667+K20784	https:\\www.genome.jp\dbget-bin\www_bget?map00514
Ubiquitin mediated proteolysis	ko04120	21 out of 938 2.23880597014925%	222 out of 8805 2.52129471890971%	0.751613	1	MELO3C013919.2;MELO3C008080.2;MELO3C011921.2;MELO3C005825.2;MELO3C023946.2;MELO3C021617.2;MELO3C002174.2;MELO3C020856.2;MELO3C012437.2;MELO3C014573.2;MELO3C013359.2;MELO3C031314.2;MELO3C025853.2;MELO3C024482.2;MELO3C026951.2;MELO3C034034.2;MELO3C007283.2;MELO3C008529.2;MELO3C009002.2;MELO3C023889.2;MELO3C024098.2	K03347+K03354+K03362+K03363+K03363+K03364+K03868+K03875+K06688+K06688+K06689+K06689+K10140+K10144+K10144+K10573+K10581+K10614+K10614+K10614+K10614	https:\\www.genome.jp\dbget-bin\www_bget?map04120
Phagosome	ko04145	9 out of 938 0.959488272921109%	100 out of 8805 1.13571834185122%	0.751753	1	MELO3C007455.2;MELO3C003677.2;MELO3C026613.2;MELO3C002830.2;MELO3C003218.2;MELO3C005673.2;MELO3C030042.2;MELO3C025763.2;MELO3C025649.2	K02150+K03661+K07374+K07375+K07375+K07375+K07897+K09481+K10956	https:\\www.genome.jp\dbget-bin\www_bget?map04145
Arginine and proline metabolism	ko00330	8 out of 938 0.852878464818763%	91 out of 8805 1.03350369108461%	0.767246	1	MELO3C010493.2;MELO3C010494.2;MELO3C017542.2;MELO3C002752.2;MELO3C015329.2;MELO3C034002.2;MELO3C004110.2;MELO3C023787.2	K00128+K00128+K00128+K00819+K01426+K01426+K01611+K01611	https:\\www.genome.jp\dbget-bin\www_bget?map00330
SNARE interactions in vesicular transport	ko04130	3 out of 938 0.319829424307036%	37 out of 8805 0.420215786484952%	0.770166	1	MELO3C008794.2;MELO3C017833.2;MELO3C025764.2	K08486+K08495+K08506	https:\\www.genome.jp\dbget-bin\www_bget?map04130
beta-Alanine metabolism	ko00410	5 out of 938 0.533049040511727%	60 out of 8805 0.681431005110733%	0.780512	1	MELO3C010493.2;MELO3C010494.2;MELO3C017542.2;MELO3C005224.2;MELO3C025078.2	K00128+K00128+K00128+K01580+K01580	https:\\www.genome.jp\dbget-bin\www_bget?map00410
Stilbenoid, diarylheptanoid and gingerol biosynthesis	ko00945	4 out of 938 0.426439232409382%	49 out of 8805 0.556501987507098%	0.781185	1	MELO3C019585.2;MELO3C002340.2;MELO3C010719.2;MELO3C018859.2	K00487+K13065+K13065+K16040	https:\\www.genome.jp\dbget-bin\www_bget?map00945
Other glycan degradation	ko00511	8 out of 938 0.852878464818763%	93 out of 8805 1.05621805792164%	0.787827	1	MELO3C005054.2;MELO3C007872.2;MELO3C013055.2;MELO3C015469.2;MELO3C023335.2;MELO3C008768.2;MELO3C019553.2;MELO3C022176.2	K12309+K12309+K12309+K12309+K12309+K12373+K15923+K17108	https:\\www.genome.jp\dbget-bin\www_bget?map00511
Carbon metabolism	ko01200	40 out of 938 4.26439232409382%	420 out of 8805 4.77001703577513%	0.80081	1	MELO3C005968.2;MELO3C024959.2;MELO3C000258.2;MELO3C017175.2;MELO3C011129.2;MELO3C013000.2;MELO3C015407.2;MELO3C008985.2;MELO3C009956.2;MELO3C004430.2;MELO3C020408.2;MELO3C006734.2;MELO3C007969.2;MELO3C014574.2;MELO3C013811.2;MELO3C013871.2;MELO3C006585.2;MELO3C007621.2;MELO3C029238.2;MELO3C005348.2;MELO3C034052.2;MELO3C013539.2;MELO3C001983.2;MELO3C009709.2;MELO3C004370.2;MELO3C021811.2;MELO3C011…	K00025+K00025+K00026+K00026+K00029+K00029+K00029+K00036+K00122+K00131+K00297+K00382+K00640+K00844+K00855+K00948+K01006+K01455+K01455+K01595+K01625+K01681+K01738+K01738+K01807+K01807+K01834+K01899+K01913+K02437+K03781+K03781+K03781+K03841+K05298+K11517+K13034+K14272+K15634+K15919	https:\\www.genome.jp\dbget-bin\www_bget?map01200
Glycolysis / Gluconeogenesis	ko00010	18 out of 938 1.91897654584222%	200 out of 8805 2.27143668370244%	0.809615	1	MELO3C005792.2;MELO3C002170.2;MELO3C003155.2;MELO3C010493.2;MELO3C010494.2;MELO3C017542.2;MELO3C004430.2;MELO3C006734.2;MELO3C014574.2;MELO3C006585.2;MELO3C007227.2;MELO3C020531.2;MELO3C008799.2;MELO3C011367.2;MELO3C025111.2;MELO3C011682.2;MELO3C005698.2;MELO3C023685.2	K00001+K00002+K00002+K00128+K00128+K00128+K00131+K00382+K00844+K01006+K01568+K01568+K01792+K01834+K01913+K03841+K15634+K18857	https:\\www.genome.jp\dbget-bin\www_bget?map00010
Pantothenate and CoA biosynthesis	ko00770	4 out of 938 0.426439232409382%	52 out of 8805 0.590573537762635%	0.819261	1	MELO3C010493.2;MELO3C010494.2;MELO3C017542.2;MELO3C010673.2	K00128+K00128+K00128+K01513	https:\\www.genome.jp\dbget-bin\www_bget?map00770
Glycine, serine and threonine metabolism	ko00260	9 out of 938 0.959488272921109%	108 out of 8805 1.22657580919932%	0.826449	1	MELO3C026282.2;MELO3C006734.2;MELO3C005112.2;MELO3C004640.2;MELO3C011367.2;MELO3C003386.2;MELO3C010686.2;MELO3C005698.2;MELO3C006166.2	K00133+K00382+K00928+K01733+K01834+K02437+K14272+K15634+K15919	https:\\www.genome.jp\dbget-bin\www_bget?map00260
Glycosylphosphatidylinositol (GPI)-anchor biosynthesis	ko00563	3 out of 938 0.319829424307036%	41 out of 8805 0.465644520159001%	0.827486	1	MELO3C008120.2;novel.277;MELO3C011047.2	K03860+K03861+K07541	https:\\www.genome.jp\dbget-bin\www_bget?map00563
Protein export	ko03060	5 out of 938 0.533049040511727%	65 out of 8805 0.738216922203294%	0.836281	1	MELO3C002929.2;MELO3C010903.2;MELO3C025763.2;MELO3C005757.2;MELO3C025649.2	K03070+K03100+K09481+K09490+K10956	https:\\www.genome.jp\dbget-bin\www_bget?map03060
Lysine degradation	ko00310	8 out of 938 0.852878464818763%	99 out of 8805 1.12436115843271%	0.841439	1	MELO3C010493.2;MELO3C010494.2;MELO3C017542.2;MELO3C006734.2;MELO3C017985.2;MELO3C005046.2;MELO3C007814.2;MELO3C017545.2	K00128+K00128+K00128+K00382+K11426+K22410+K22410+K22410	https:\\www.genome.jp\dbget-bin\www_bget?map00310
Homologous recombination	ko03440	7 out of 938 0.746268656716418%	88 out of 8805 0.999432140829074%	0.841563	1	MELO3C011200.2;MELO3C012852.2;MELO3C010511.2;MELO3C015934.2;MELO3C025727.2;MELO3C004352.2;MELO3C017034.2	K07466+K10683+K10728+K10728+K10869+K10870+K15362	https:\\www.genome.jp\dbget-bin\www_bget?map03440
Isoquinoline alkaloid biosynthesis	ko00950	4 out of 938 0.426439232409382%	55 out of 8805 0.624645088018172%	0.851707	1	MELO3C015365.2;MELO3C020268.2;MELO3C025677.2;MELO3C016893.2	K00815+K01742+K14976+K21580	https:\\www.genome.jp\dbget-bin\www_bget?map00950
Phenylpropanoid biosynthesis	ko00940	25 out of 938 2.66524520255864%	281 out of 8805 3.19136854060193%	0.858306	1	MELO3C005809.2;MELO3C012183.2;MELO3C017603.2;MELO3C021259.2;MELO3C031144.2;MELO3C019585.2;MELO3C015216.2;MELO3C015221.2;MELO3C017964.2;MELO3C021488.2;MELO3C017473.2;MELO3C024724.2;MELO3C012319.2;MELO3C026609.2;MELO3C030176.2;MELO3C024834.2;MELO3C009963.2;MELO3C020508.2;MELO3C014224.2;MELO3C014228.2;MELO3C025786.2;MELO3C017566.2;MELO3C002340.2;MELO3C010719.2;MELO3C021478.2	K00083+K00430+K00430+K00430+K00430+K00487+K01188+K01188+K01188+K01188+K01904+K01904+K05349+K05349+K05350+K06892+K09753+K09753+K10775+K10775+K10775+K12356+K13065+K13065+K23260	https:\\www.genome.jp\dbget-bin\www_bget?map00940
Tyrosine metabolism	ko00350	4 out of 938 0.426439232409382%	57 out of 8805 0.647359454855196%	0.870481	1	MELO3C005792.2;MELO3C022961.2;MELO3C015365.2;MELO3C023685.2	K00001+K00457+K00815+K18857	https:\\www.genome.jp\dbget-bin\www_bget?map00350
DNA replication	ko03030	7 out of 938 0.746268656716418%	92 out of 8805 1.04486087450312%	0.872395	1	MELO3C013436.2;MELO3C020860.2;MELO3C021434.2;MELO3C026749.2;MELO3C027184.2;MELO3C011200.2;MELO3C006248.2	K02212+K02320+K02324+K02540+K02684+K07466+K10742	https:\\www.genome.jp\dbget-bin\www_bget?map03030
Glycosaminoglycan degradation	ko00531	6 out of 938 0.639658848614073%	82 out of 8805 0.931289040318001%	0.882405	1	MELO3C005054.2;MELO3C007872.2;MELO3C013055.2;MELO3C015469.2;MELO3C023335.2;MELO3C008768.2	K12309+K12309+K12309+K12309+K12309+K12373	https:\\www.genome.jp\dbget-bin\www_bget?map00531
Pyrimidine metabolism	ko00240	8 out of 938 0.852878464818763%	106 out of 8805 1.20386144236229%	0.88979	1	MELO3C002338.2;MELO3C015459.2;MELO3C010673.2;MELO3C006993.2;novel.2271;MELO3C009342.2;MELO3C028648.2;MELO3C031784.2	K00940+K01489+K01513+K01937+K01955+K06966+K13800+K13800	https:\\www.genome.jp\dbget-bin\www_bget?map00240
Propanoate metabolism	ko00640	4 out of 938 0.426439232409382%	63 out of 8805 0.715502555366269%	0.914997	1	MELO3C006734.2;MELO3C025039.2;MELO3C000599.2;MELO3C022793.2	K00382+K01899+K11262+K11262	https:\\www.genome.jp\dbget-bin\www_bget?map00640
Arachidonic acid metabolism	ko00590	3 out of 938 0.319829424307036%	55 out of 8805 0.624645088018172%	0.942092	1	MELO3C017400.2;MELO3C017952.2;MELO3C019955.2	K01047+K08726+K15730	https:\\www.genome.jp\dbget-bin\www_bget?map00590
Various types of N-glycan biosynthesis	ko00513	2 out of 938 0.213219616204691%	42 out of 8805 0.477001703577513%	0.947413	1	MELO3C024887.2;MELO3C008768.2	K03844+K12373	https:\\www.genome.jp\dbget-bin\www_bget?map00513
Biosynthesis of amino acids	ko01230	31 out of 938 3.30490405117271%	374 out of 8805 4.24758659852357%	0.949204	1	MELO3C026282.2;MELO3C013171.2;MELO3C008870.2;MELO3C007969.2;MELO3C012911.2;MELO3C024471.2;MELO3C005112.2;MELO3C013871.2;MELO3C023315.2;MELO3C007744.2;MELO3C011037.2;MELO3C013539.2;MELO3C004640.2;MELO3C001983.2;MELO3C009709.2;MELO3C011085.2;MELO3C004370.2;MELO3C021811.2;MELO3C024547.2;MELO3C026789.2;MELO3C011367.2;MELO3C022018.2;MELO3C023599.2;MELO3C026828.2;MELO3C021449.2;MELO3C018037.2;MELO3C021…	K00133+K00215+K00549+K00640+K00789+K00789+K00928+K00948+K01586+K01626+K01626+K01681+K01733+K01738+K01738+K01755+K01807+K01807+K01814+K01817+K01834+K01850+K01915+K01953+K05359+K10206+K13034+K14272+K15227+K15634+K18649	https:\\www.genome.jp\dbget-bin\www_bget?map01230
Mismatch repair	ko03430	3 out of 938 0.319829424307036%	60 out of 8805 0.681431005110733%	0.961784	1	MELO3C002594.2;MELO3C011200.2;MELO3C002121.2	K07456+K07466+K10746	https:\\www.genome.jp\dbget-bin\www_bget?map03430
One carbon pool by folate	ko00670	1 out of 938 0.106609808102345%	29 out of 8805 0.329358319136854%	0.962075	1	MELO3C020408.2	K00297	https:\\www.genome.jp\dbget-bin\www_bget?map00670
Fructose and mannose metabolism	ko00051	5 out of 938 0.533049040511727%	87 out of 8805 0.988074957410562%	0.962188	1	MELO3C006866.2;MELO3C014574.2;MELO3C005458.2;MELO3C004113.2;MELO3C011682.2	K00008+K00844+K01809+K02377+K03841	https:\\www.genome.jp\dbget-bin\www_bget?map00051
N-Glycan biosynthesis	ko00510	3 out of 938 0.319829424307036%	62 out of 8805 0.704145371947757%	0.967736	1	MELO3C011944.2;MELO3C021589.2;MELO3C024887.2	K00737+K00737+K03844	https:\\www.genome.jp\dbget-bin\www_bget?map00510
Autophagy - other	ko04136	2 out of 938 0.213219616204691%	48 out of 8805 0.545144804088586%	0.970149	1	MELO3C009819.2;MELO3C021148.2	K04382+K08341	https:\\www.genome.jp\dbget-bin\www_bget?map04136
Endocytosis	ko04144	21 out of 938 2.23880597014925%	280 out of 8805 3.18001135718342%	0.971625	1	MELO3C000333.2;MELO3C012475.2;MELO3C011336.2;MELO3C014016.2;MELO3C003163.2;MELO3C020341.2;MELO3C003242.2;MELO3C030042.2;MELO3C025885.2;MELO3C032750.2;MELO3C002769.2;MELO3C021940.2;MELO3C035091.2;MELO3C014813.2;MELO3C022353.2;MELO3C022354.2;MELO3C012464.2;MELO3C018195.2;MELO3C020851.2;MELO3C025860.2;MELO3C007956.2	K00889+K00889+K01115+K01115+K03283+K03283+K04645+K07897+K07904+K07937+K09526+K12189+K12194+K12198+K12198+K12198+K12486+K12486+K12486+K18441+K19476	https:\\www.genome.jp\dbget-bin\www_bget?map04144
Protein processing in endoplasmic reticulum	ko04141	28 out of 938 2.98507462686567%	370 out of 8805 4.20215786484952%	0.98342	1	MELO3C004372.2;MELO3C003163.2;MELO3C020341.2;MELO3C013919.2;MELO3C002174.2;MELO3C000592.2;MELO3C009557.2;MELO3C019312.2;MELO3C013359.2;MELO3C031314.2;MELO3C025763.2;MELO3C026399.2;MELO3C011021.2;MELO3C005757.2;MELO3C021324.2;MELO3C014249.2;MELO3C032285.2;MELO3C032739.2;novel.791;MELO3C025649.2;MELO3C017652.2;MELO3C013945.2;MELO3C013946.2;MELO3C014451.2;MELO3C015587.2;MELO3C025138.2;novel.334;MELO…	K01456+K03283+K03283+K03347+K03868+K04079+K04079+K04374+K06689+K06689+K09481+K09486+K09487+K09490+K09518+K09523+K09580+K10085+K10085+K10956+K13989+K13993+K13993+K13993+K13993+K13993+K14003+K14012	https:\\www.genome.jp\dbget-bin\www_bget?map04141
Ribosome biogenesis in eukaryotes	ko03008	8 out of 938 0.852878464818763%	141 out of 8805 1.60136286201022%	0.986953	1	MELO3C005883.2;MELO3C008491.2;MELO3C010587.2;MELO3C001939.2;MELO3C015101.2;MELO3C023740.2;MELO3C005360.2;MELO3C025746.2	K03539+K03539+K12619+K14521+K14521+K14521+K14563+K18532	https:\\www.genome.jp\dbget-bin\www_bget?map03008
Base excision repair	ko03410	3 out of 938 0.319829424307036%	73 out of 8805 0.829074389551391%	0.987622	1	MELO3C021434.2;MELO3C017721.2;MELO3C003298.2	K02324+K10773+K10802	https:\\www.genome.jp\dbget-bin\www_bget?map03410
RNA degradation	ko03018	12 out of 938 1.27931769722815%	192 out of 8805 2.18057921635434%	0.987814	1	MELO3C008146.2;MELO3C011391.2;MELO3C017309.2;MELO3C005927.2;MELO3C026919.2;MELO3C003684.2;MELO3C021130.2;MELO3C025524.2;MELO3C010587.2;MELO3C005356.2;MELO3C019964.2;MELO3C023523.2	K01148+K01148+K01148+K04077+K04077+K12589+K12608+K12608+K12619+K13126+K13126+K13126	https:\\www.genome.jp\dbget-bin\www_bget?map03018
Arginine biosynthesis	ko00220	3 out of 938 0.319829424307036%	79 out of 8805 0.897217490062465%	0.99278	1	MELO3C011085.2;MELO3C023599.2;MELO3C010686.2	K01755+K01915+K14272	https:\\www.genome.jp\dbget-bin\www_bget?map00220
Nucleotide excision repair	ko03420	5 out of 938 0.533049040511727%	111 out of 8805 1.26064735945486%	0.993967	1	MELO3C021434.2;MELO3C002174.2;MELO3C011200.2;MELO3C025853.2;MELO3C024358.2	K02324+K03868+K07466+K10140+K10844	https:\\www.genome.jp\dbget-bin\www_bget?map03420
Purine metabolism	ko00230	10 out of 938 1.06609808102345%	181 out of 8805 2.05565019875071%	0.994975	1	MELO3C007632.2;MELO3C010785.2;MELO3C002338.2;MELO3C013871.2;MELO3C007380.2;MELO3C010673.2;MELO3C009342.2;MELO3C003762.2;MELO3C006466.2;MELO3C025746.2	K00860+K00939+K00940+K00948+K01488+K01513+K06966+K13811+K18151+K18532	https:\\www.genome.jp\dbget-bin\www_bget?map00230
Basal transcription factors	ko03022	1 out of 938 0.106609808102345%	50 out of 8805 0.56785917092561%	0.996478	1	MELO3C024358.2	K10844	https:\\www.genome.jp\dbget-bin\www_bget?map03022
Ribosome	ko03010	31 out of 938 3.30490405117271%	442 out of 8805 5.0198750709824%	0.997082	1	MELO3C000754.2;MELO3C023582.2;MELO3C023997.2;MELO3C025251.2;MELO3C005800.2;MELO3C012254.2;MELO3C000108.2;MELO3C009091.2;MELO3C033871.2;MELO3C006255.2;MELO3C016688.2;MELO3C027088.2;MELO3C001514.2;MELO3C007218.2;MELO3C018813.2;MELO3C030123.2;MELO3C019971.2;MELO3C024899.2;MELO3C001187.2;MELO3C000106.2;MELO3C027211.2;novel.1571;MELO3C005449.2;MELO3C006469.2;MELO3C008231.2;MELO3C023491.2;MELO3C023879.…	K02863+K02863+K02863+K02866+K02867+K02876+K02878+K02879+K02880+K02881+K02882+K02887+K02913+K02914+K02933+K02940+K02945+K02946+K02948+K02950+K02952+K02954+K02955+K02958+K02960+K02960+K02960+K02960+K02982+K02996+K02996	https:\\www.genome.jp\dbget-bin\www_bget?map03010
2-Oxocarboxylic acid metabolism	ko01210	4 out of 938 0.426439232409382%	113 out of 8805 1.28336172629188%	0.998586	1	MELO3C026282.2;MELO3C005112.2;MELO3C013539.2;MELO3C010686.2	K00133+K00928+K01681+K14272	https:\\www.genome.jp\dbget-bin\www_bget?map01210
RNA polymerase	ko03020	4 out of 938 0.426439232409382%	122 out of 8805 1.38557637705849%	0.999371	1	MELO3C023232.2;MELO3C000951.2;MELO3C027953.2;MELO3C034917.2	K03021+K03040+K03040+K14721	https:\\www.genome.jp\dbget-bin\www_bget?map03020
RNA transport	ko03013	12 out of 938 1.27931769722815%	248 out of 8805 2.81658148779103%	0.999696	1	MELO3C021906.2;MELO3C005657.2;MELO3C009092.2;MELO3C003456.2;MELO3C004128.2;MELO3C005883.2;MELO3C008491.2;MELO3C012283.2;MELO3C005356.2;MELO3C019964.2;MELO3C023523.2;MELO3C002129.2	K03231+K03239+K03239+K03249+K03260+K03539+K03539+K12160+K13126+K13126+K13126+K14292	https:\\www.genome.jp\dbget-bin\www_bget?map03013
Oxidative phosphorylation	ko00190	10 out of 938 1.06609808102345%	224 out of 8805 2.54400908574674%	0.999768	1	MELO3C021185.2;MELO3C018573.2;MELO3C028037.2;MELO3C000196.2;MELO3C027174.2;MELO3C007455.2;MELO3C003677.2;MELO3C013379.2;MELO3C027055.2;MELO3C027250.2	K00417+K01507+K02110+K02111+K02112+K02150+K03661+K03884+K05572+K05579	https:\\www.genome.jp\dbget-bin\www_bget?map00190
mRNA surveillance pathway	ko03015	8 out of 938 0.852878464818763%	211 out of 8805 2.39636570130608%	0.999935	1	MELO3C009819.2;MELO3C015082.2;MELO3C005356.2;MELO3C019964.2;MELO3C023523.2;MELO3C007825.2;MELO3C005949.2;MELO3C006504.2	K04382+K11584+K13126+K13126+K13126+K14399+K14411+K14411	https:\\www.genome.jp\dbget-bin\www_bget?map03015
Butanoate metabolism	ko00650	7 out of 938 0.746268656716418%	266 out of 8805 3.02101078932425%	1	1	MELO3C005224.2;MELO3C025078.2;MELO3C014547.2;MELO3C014551.2;MELO3C025111.2;MELO3C028826.2;novel.184	K01580+K01580+K01640+K01640+K01913+K16871+K16871	https:\\www.genome.jp\dbget-bin\www_bget?map00650
Alanine, aspartate and glutamate metabolism	ko00250	9 out of 938 0.959488272921109%	313 out of 8805 3.55479840999432%	1	1	MELO3C005224.2;MELO3C025078.2;MELO3C011085.2;MELO3C023599.2;MELO3C026828.2;novel.2271;MELO3C010686.2;MELO3C028826.2;novel.184	K01580+K01580+K01755+K01915+K01953+K01955+K14272+K16871+K16871	https:\\www.genome.jp\dbget-bin\www_bget?map00250
Spliceosome	ko03040	9 out of 938 0.959488272921109%	323 out of 8805 3.66837024417944%	1	1	MELO3C003163.2;MELO3C020341.2;MELO3C003568.2;MELO3C011033.2;MELO3C011809.2;MELO3C004305.2;MELO3C022416.2;MELO3C007484.2;MELO3C012932.2	K03283+K03283+K12741+K12741+K12818+K12819+K12827+K12833+K12835	https:\\www.genome.jp\dbget-bin\www_bget?map03040

[truncated: 3 more sheets: Table S11, Table S12, Table S13]
